# Supplementary material for: Xmrk, Kras and Myc Transgenic Zebrafish Liver Cancer Models Share Molecular Signatures with Subsets of Human Hepatocellular Carcinoma
Source: PLoS One. 2014 Mar 14;9(3):e91179. doi: 10.1371/journal.pone.0091179 (PMC3954698; doi:10.1371/journal.pone.0091179)
Supplement: Table S2 — Significantary up-regulated zebrafish genes with mapped human homologs. (XLSX) [file pone.0091179.s005.xlsx]

## Sheet: xmrk
GI	refseq	Dr_Unigene	Hs_Unigene	X-M-D-	X-M-D+	X+M-D-	X+M-D+	P_value	Fold Change
18858202	NM_131756	Dr.79631	Hs.727552	1.03772	9.74116	4.31379	16.4198	0.046084	3.26
18858252	NM_131596	Dr.10204	Hs.12341	8.92439	9.19999	6.30477	38.313	0.0009303	4.7
18858260	NM_131264	Dr.79593		79.9044	60.3411	101.872	156.77	0.024035	1.94
18858264	NM_131850	Dr.5206	Hs.643455	0	0.541176	0.66366	28.5392	5.4875e-05	71.06
18858266	NM_131345	Dr.75831	Hs.470316	4.15088	6.22352	6.30477	10.1647	0.021102	1.83
18858282	NM_131098	Dr.23502	Hs.654439	4273.54	4048.81	3635.2	25295.9	7.6939e-05	6.35
18858298	NM_131688			0	0	0.66366	44.5681	2.7658e-05	201.47
18858332	NM_131228	Dr.265	Hs.509791	3.94333	4.59999	2.98647	16.0289	0.0014455	4.17
18858334	NM_131031	Dr.35143		86.7534	74.9528	29.8647	398.768	0.0026695	6.24
18858348	NM_131807		Hs.516966	9.33948	6.49411	4.64562	15.6379	0.023227	2.29
18858380	NM_131047	Dr.104606		16.6035	17.5882	14.6005	49.2595	0.00071201	3.03
18858396	NM_131820	Dr.78411		13.6979	25.1647	27.5419	93.8277	0.0035289	4.24
18858418	NM_131240	Dr.75104		3.73579	5.41176	5.64111	12.9013	0.0056292	2.62
18858428	NM_131771			1.8679	0	2.98647	152.47	3.3731e-05	94.23
18858432	NM_131773	Dr.3771	Hs.258576	10.9998	14.8823	12.9414	34.7944	0.0026409	2.69
18858436	NM_131637	Dr.75457	Hs.513915	5.81123	11.0941	6.6366	39.0949	0.0027719	4.98
18858452	NM_130994	Dr.75573	Hs.6421	9.54702	15.1529	10.9504	39.0949	0.0039102	3.29
18858454	NM_131508	Dr.79072	Hs.505652	46.0748	67.647	62.7159	282.656	0.00084318	4.81
18858490	NM_131613	Dr.75890	Hs.595333	19.094	18.4	23.2281	46.5229	0.0032325	2.3
18858496	NM_131038	Dr.75809	Hs.74471	11.6225	6.22352	8.62758	17.9836	0.027638	2.04
18858506	NM_131834	Dr.75485	Hs.593413	3.11316	4.59999	0.66366	18.7655	0.0050013	6.72
18858574	NM_131018	Dr.75813	Hs.518450	5.39614	7.57646	5.30928	14.0741	0.0086875	2.31
18858584	NM_131159	Dr.76289	Hs.135646	3.73579	7.57646	1.32732	16.0289	0.023358	3.8
18858612	NM_131452	Dr.75059		10.1697	26.5176	15.2642	122.367	0.0020927	7.07
18858634	NM_131664	Dr.78549		3.94333	2.1647	0.66366	11.7285	0.0094657	5.2
18858688	NM_131299	Dr.1307	Hs.36137	18.4714	21.1058	35.5058	89.5272	0.0066585	3.58
18858724	NM_131335	Dr.75062		3.3207	8.65881	1.65915	263.89	6.6673e-05	58.05
18858728	NM_131617	Dr.4801	Hs.473648	14.5281	19.4823	18.5825	58.2513	0.0014217	3.32
18858738	NM_131557	Dr.78356	Hs.514746	7.26404	5.95293	5.30928	10.1647	0.020791	1.65
18858790	NM_131089	Dr.75063		9.13193	1.62353	0.66366	15.6379	0.047333	4.11
18858802	NM_131873	Dr.78757		53.3388	45.4588	61.7204	129.013	0.0038165	2.41
18858810	NM_130934	Dr.79053	Hs.118651	21.5846	19.7529	26.2146	43.3953	0.0082365	1.93
18858876	NM_130909	Dr.77269	Hs.184492	2.69807	6.7647	3.98196	10.5556	0.037149	2.36
18858880	NM_131590	Dr.7740	Hs.436568	158.564	422.929	78.6437	980.89	0.018185	4.46
18858884	NM_131245	Dr.75570	Hs.504609	11.4149	9.19999	5.97294	100.474	0.00029258	11.34
18858938	NM_131355	Dr.80609	Hs.270845	0.207544	1.62353	1.99098	10.1647	0.0037106	7.98
18858944	NM_131839	Dr.81287		1.24526	2.1647	0.99549	21.5022	0.00034312	14.64
18858992	NM_131724	Dr.150491	Hs.463978	4.35842	2.43529	4.97745	12.9013	0.0075963	3.29
18858994	NM_131722	Dr.72252	Hs.485233	13.2828	35.7176	32.5193	79.7535	0.017206	2.94
18858998	NM_131599	Dr.33208		275.411	168.576	170.561	393.294	0.033297	1.92
18859058	NM_131009	Dr.75095	Hs.489287	2.49053	4.3294	1.65915	10.9466	0.0089621	3.87
18859132	NM_131145	Dr.233	Hs.486502	5.81123	2.70588	0.33183	11.3375	0.034351	3.84
18859182	NM_131741	Dr.82513		5.1886	5.14117	6.96843	26.5845	0.00087693	4.61
18859222	NM_131404	Dr.35605	Hs.147433	6.01877	12.7176	6.6366	116.503	0.00039204	13.77
18859260	NM_131630	Dr.10669		4.98105	7.30587	6.96843	51.9962	0.00025088	8.1
18859268	NM_131676	Dr.8210		4.98105	6.22352	0	39.4858	0.0028058	10.57
18859276				4.15088	4.3294	1.32732	33.6216	0.0010501	10.28
18859278	NM_131375	Dr.81309	Hs.75348	46.9049	60.3411	35.5058	470.311	0.0002873	9.88
18859280	NM_131374	Dr.76266	Hs.434081	2.49053	2.1647	1.32732	16.4198	0.00062634	8.23
18859320	NM_131711	Dr.33922	Hs.79411	7.26404	13.2588	8.95941	60.597	0.0012362	6.17
18859400	NM_131337	Dr.77148	Hs.432638	4.56597	4.87058	4.31379	13.6832	0.00036208	2.99
18859432	NM_131480	Dr.143657	Hs.642990	7.47158	2.43529	4.97745	28.9302	0.0037631	5.83
18859440	NM_131569	Dr.75450	Hs.168073	42.9616	30.5764	57.0748	80.1445	0.041211	1.84
18859502	NM_131327		Hs.654481	21.1695	28.6823	16.9233	113.375	0.0014283	5.09
18859554	NM_131229	Dr.3690	Hs.284122	0	5.14117	1.65915	18.7655	0.008123	8.28
18859572	NM_131874	Dr.76130	Hs.437638	21.5846	19.2117	45.4607	126.276	0.0073278	4.39
18859574	NM_131696	Dr.75734		0.415088	0.541176	1.32732	25.8026	0.00012906	33.9
18859580	NM_130986	Dr.8122	Hs.435949	2.49053	4.3294	4.31379	10.1647	0.0084133	2.74
20373136	NM_131513	Dr.121261	Hs.23960	0	0.541176	0	11.7285	0.00020876	65.02
20373146	NM_131764	Dr.12596	Hs.296949	29.0562	76.0352	30.5284	230.66	0.0068263	5.1
21539660	NM_145118	Dr.81053	Hs.250429	51.886	54.3881	78.3119	123.931	0.01772	2.01
21915561	NM_131605	Dr.20850		8.71685	12.9882	5.97294	17.9836	0.050034	1.95
23308666	NM_152963	Dr.10644	Hs.103183	5.81123	5.68234	9.29124	25.4117	0.0040835	3.67
24111231	NM_153643	Dr.78142	Hs.591026	2.69807	2.70588	1.99098	10.1647	0.00090913	4.12
24111245	NM_131183	Dr.77152	Hs.347991	27.1883	64.6705	65.3705	207.203	0.0065818	3.95
24119229	NM_153655	Dr.81152		8.5093	11.6353	16.5915	69.9798	0.0016643	5.71
24158438	NM_131463	Dr.6870	Hs.33446	4.35842	4.87058	5.64111	16.0289	0.0009934	3.23
24233568	NM_131716	Dr.104705		1.8679	6.7647	3.3183	37.5311	0.0018867	9.42
27545220	NM_173236	Dr.31752	Hs.88556	13.2828	16.7764	9.29124	37.5311	0.0078141	2.86
27545232	NM_173242	Dr.79684	Hs.469561	3.11316	5.68234	6.96843	15.6379	0.012087	2.98
27545244	NM_173248	Dr.134	Hs.368149	274.996	421.035	317.893	668.522	0.01675	1.98
27545248	NM_173250	Dr.26749	Hs.491494	28.6411	35.447	28.2056	50.4324	0.013819	1.64
27545252	NM_173252	Dr.76122	Hs.464734	1.66035	7.03528	1.32732	23.8479	0.0079597	7.14
27545260	NM_173254		Hs.517338	62.6783	47.6235	36.5013	179.054	0.0033851	3.66
27545264	NM_173257	Dr.2291	Hs.477481	0.207544	0.541176	0	19.1565	5.868e-05	76.76
27545270	NM_173260		Hs.438838	7.67913	5.95293	0.66366	20.3293	0.017997	4.27
27545280	NM_173265	Dr.76858	Hs.6551	12.0375	16.5059	11.2822	27.3664	0.01303	2.06
27545290	NM_173270	Dr.7421	Hs.491737	11.83	12.7176	11.6141	25.0207	0.00067998	2.08
27545298	NM_173274	Dr.51273	Hs.76111	6.64141	3.51764	1.32732	21.1112	0.0078041	5.51
27545304	NM_173277	Dr.132970	Hs.609663	2.69807	3.51764	4.97745	14.856	0.0036247	3.98
27545351	NM_173288	Dr.76897	Hs.367842	21.7921	53.847	14.9324	141.523	0.011388	4.69
31340643	NM_180968			3.73579	5.41176	3.98196	14.0741	0.0028844	3.22
31340752	NM_178437	Dr.39128		1248.17	1307.75	2038.43	9982.48	0.00090246	6.52
31341160	NM_174860	Dr.35479		4.15088	8.65881	4.97745	28.5392	0.0037622	4.81
31341308	NM_174863	Dr.1706		17.8488	13.8	18.2507	36.3582	0.0051498	2.19
33504530	NM_182872	Dr.33137	Hs.516578	3.11316	6.7647	5.97294	27.7574	0.0024862	5.25
33504542	NM_182878	Dr.75462	Hs.64173	4.35842	6.22352	3.65013	21.1112	0.0020718	4.45
33504548	NM_182885	Dr.82621		0.622632	0.541176	0.33183	13.2923	4.7222e-05	26.66
34996480	NM_131213	Dr.31086	Hs.591490	106.262	90.3763	82.2938	150.515	0.014699	1.62
35902801	NM_194373	Dr.78712	Hs.368410	2.49053	5.41176	4.97745	16.8108	0.005228	3.92
35902825	NM_194372	Dr.15418		6.84895	15.9647	14.6005	25.4117	0.045643	2.04
35902867	NM_194383	Dr.88831	Hs.659864	7.67913	9.19999	0.66366	21.1112	0.028317	3.61
35903028				0	25.7058	0	116.503	0.0062407	13.6
35903167	NM_194422	Dr.77182	Hs.591853	37.9805	59.5293	27.2101	127.058	0.012095	3.06
37497109	NM_197934	Dr.445	Hs.518244	204.223	149.364	218.012	415.969	0.0085227	2.18
37537524	NM_197942	Dr.12496		5.81123	18.4	9.9549	47.6957	0.010252	4.19
37620186	NM_198067	Dr.76397	Hs.513617	27.8109	27.0588	42.8061	71.5436	0.016862	2.2
38198624	NM_198356	Dr.76804	Hs.643580	4.15088	7.30587	8.29575	25.4117	0.0042824	3.86
38198632	NM_198357		Hs.723884	13.6979	11.0941	17.2552	34.4035	0.0076997	2.45
38198638	NM_198364	Dr.33664		20.9619	30.3058	22.5644	47.6957	0.015138	1.94
38198640	NM_198365	Dr.77634	Hs.143187	8.71685	9.74116	6.96843	26.1936	0.0019693	3.09
38198644	NM_198368	Dr.17679		44.4144	52.2234	50.1063	84.4449	0.004281	1.73
38198650	NM_198372	Dr.79005	Hs.446315	8.71685	4.87058	3.65013	35.1854	0.0026113	6.12
38198660	NM_198375	Dr.78239	Hs.718857	33.4146	27.0588	56.4111	89.9182	0.02923	2.31
38488693	NM_198801	Dr.75931	Hs.425633	7.26404	10.5529	6.6366	25.0207	0.0053253	3.07
38488701	NM_198806	Dr.1388		291.184	428.07	403.837	690.024	0.017387	1.84
38488703	NM_198812	Dr.74720		17.2261	20.0235	17.9188	53.169	0.00058281	2.89
38488724	NM_198805	Dr.77804		1.8679	2.43529	1.99098	14.0741	0.000162	6.71
38488742	NM_198811	Dr.119207		14.113	8.11763	9.29124	30.494	0.0082956	2.9
38488744	NM_198821	Dr.9667	Hs.317192	8.5093	14.8823	4.97745	73.1074	0.0020683	7.73
38488746	NM_198818	Dr.35891	Hs.636480	0	1.62353	0	16.0289	0.0011869	29.62
38564418	NM_198871	Dr.114174		33.4146	39.5058	42.4742	225.577	0.00020462	5.86
38707982	NM_198908	Dr.2353	Hs.643610	29.2637	21.3764	26.8782	39.0949	0.029833	1.51
40254658	NM_181601		Hs.514581	3408.7	2233.97	742.304	5648.43	0.044835	2.65
40254674	NM_152972	Dr.25051	Hs.89497	6.84895	8.38822	1.32732	20.7203	0.01943	3.75
40254692	NM_131604	Dr.82593	Hs.170019	2.28298	3.78823	2.98647	10.1647	0.0036361	3.37
40254696	NM_131514	Dr.81267	Hs.25363	40.6786	31.6588	57.0748	90.7001	0.023606	2.1
40254704	NM_131368	Dr.75335	Hs.167700	7.26404	9.19999	7.96392	19.1565	0.0025187	2.35
40254708	NM_131269	Dr.79155		4.35842	1.62353	5.64111	12.5104	0.018327	3.23
40254716	NM_131030	Dr.191	Hs.517543	45.4521	65.2117	55.7474	104.774	0.013035	1.89
40353234	NM_198870	Dr.75334	Hs.4944	18.679	23	21.9008	177.1	6.8429e-05	8.36
40363536	NM_199215	Dr.77009		12.0375	43.0235	32.1875	119.239	0.010007	4.1
40363542	NM_199217	Dr.84449		15.3583	13.5294	14.9324	186.092	1.0993e-05	12.74
40538751	NM_131252	Dr.75097		27.1883	25.4353	26.8782	78.5807	0.00011419	2.97
40538753	NM_131140	Dr.12607	Hs.142912	2.07544	6.49411	4.31379	16.4198	0.01084	3.82
40548303	NM_199278	Dr.51767	Hs.233389	62.2632	37.8823	55.7474	142.305	0.0064442	2.74
40548307	NM_199273	Dr.132741		14.5281	25.7058	27.8737	187.264	0.00063473	8.25
40548311	NM_199275	Dr.24221	Hs.652183	29.6788	33.5529	55.0838	172.799	0.0034898	4.38
40789250	NM_131562	Dr.78968		34.0372	22.4588	32.8512	92.2639	0.0034188	3.1
41053314	NM_200037		Hs.600114	7.05649	4.87058	10.6186	24.6298	0.0093246	3.28
41053316	NM_200038	Dr.76708	Hs.115242	2.28298	6.7647	0.66366	14.0741	0.027256	4.35
41053318	NM_200034	Dr.76296	Hs.377972	50.0181	82.5293	36.8331	190.783	0.010059	3.38
41053320	NM_200035	Dr.76297	Hs.647791	4.56597	4.59999	4.31379	11.7285	0.00019285	2.61
41053328	NM_200031	Dr.1302		4.35842	9.47057	3.3183	21.1112	0.015099	3.69
41053340	NM_200024	Dr.76186	Hs.485060	14.113	18.4	18.2507	40.6587	0.0035357	2.4
41053344	NM_200022	Dr.1496	Hs.477126	15.1507	12.9882	11.2822	32.8397	0.0032899	2.5
41053352	NM_200018	Dr.1479	Hs.371914	4.35842	12.9882	5.97294	38.7039	0.0072243	4.98
41053354	NM_200599	Dr.81354	Hs.180933	4.77351	7.03528	7.96392	25.8026	0.0024145	3.91
41053366	NM_200012	Dr.1242	Hs.289092	88.2062	115.27	75.9891	824.902	0.0002518	8.86
41053376	NM_200007	Dr.78414	Hs.205163	31.1316	44.647	46.788	103.992	0.0059829	2.55
41053380	NM_200003	Dr.42924		80.3195	68.9999	54.0883	109.075	0.03213	1.61
41053386	NM_199994	Dr.11529	Hs.491745	16.8111	18.1294	10.6186	52.3871	0.0038401	3.45
41053388	NM_199997	Dr.80037	Hs.326	10.9998	14.3412	19.578	34.0125	0.016883	2.27
41053392	NM_199993		Hs.525330	16.6035	24.0823	19.578	66.0703	0.0022373	3.29
41053398	NM_199986	Dr.20261	Hs.458747	16.1884	27.0588	47.1199	75.4531	0.037551	2.5
41053400	NM_199987	Dr.1064	Hs.696684	16.6035	22.4588	22.8963	55.1238	0.0034801	2.67
41053406	NM_200048	Dr.32737		11.6225	12.1765	13.9369	47.6957	0.00038415	3.79
41053412	NM_200676	Dr.15144		4.77351	5.41176	5.97294	12.1194	0.0026625	2.25
41053422	NM_200677	Dr.82280	Hs.166120	6.01877	2.1647	1.32732	17.2017	0.01037	5.43
41053432	NM_200680	Dr.81484		16.1884	17.5882	23.2281	42.2224	0.00839	2.22
41053434	NM_200476	Dr.17204	Hs.612814	6.84895	6.7647	7.30026	52.7781	1.3223e-05	7.57
41053438	NM_200317	Dr.14012	Hs.198998	72.0177	59.5293	90.9214	149.733	0.014276	2.02
41053446	NM_200596	Dr.116470		94.2249	71.1646	62.0522	165.371	0.011182	2.18
41053448	NM_200314	Dr.78312		4.98105	3.51764	4.97745	17.2017	0.0015464	3.83
41053458	NM_200312	Dr.77772		7.05649	4.3294	2.98647	10.9466	0.037149	2.28
41053480	NM_200308		Hs.388364	4.35842	5.14117	2.32281	14.4651	0.0062794	3.67
41053482	NM_200309	Dr.75705		25.7354	35.447	15.2642	175.145	0.0015009	6.87
41053490	NM_200306	Dr.84789	Hs.356187	3.94333	5.95293	4.97745	22.2841	0.0012219	4.49
41053498	NM_201134	Dr.80474	Hs.571148	10.7923	8.65881	11.6141	34.0125	0.0013361	3.28
41053500	NM_200304	Dr.12320	Hs.504895	18.2639	19.2117	16.2597	59.4242	0.00042686	3.32
41053504	NM_201135	Dr.105663	Hs.477155	20.1318	19.2117	25.5509	37.5311	0.015524	1.74
41053514	NM_200303	Dr.83626	Hs.315230	32.5844	46.8117	53.0928	146.997	0.0034577	3.33
41053516	NM_201166	Dr.16459	Hs.289123	99.4135	140.164	92.9124	331.133	0.004486	2.99
41053518	NM_200823	Dr.78768	Hs.648326	1.8679	0.541176	0.99549	17.2017	0.00064932	15.16
41053526	NM_131403	Dr.79087	Hs.727601	34.2447	16.7764	39.4878	74.6712	0.022892	2.48
41053536	NM_200299	Dr.83505	Hs.233398	1.8679	2.97647	5.30928	31.2759	0.0012865	9.24
41053542	NM_200841	Dr.29086	Hs.468840	0.415088	2.97647	0.99549	20.7203	0.0016659	14.17
41053554	NM_200843	Dr.9342	Hs.530053	25.1128	20.2941	22.2326	60.2061	0.00137	2.67
41053558	NM_200294	Dr.18373	Hs.142076	0.622632	1.08235	0.66366	10.1647	0.00026397	12.87
41053562	NM_200844	Dr.83758		10.7923	11.9059	22.8963	45.741	0.015666	3.01
41053568	NM_200292	Dr.79178	Hs.506652	8.09421	5.41176	1.32732	54.3419	0.0015996	10.99
41053582	NM_200291	Dr.84195	Hs.152536	30.924	43.5646	40.1514	149.342	0.0011659	3.91
41053584	NM_200590	Dr.78280	Hs.418175	10.9998	5.14117	3.98196	28.1483	0.010157	4.2
41053600	NM_200484	Dr.124241		4.35842	4.05882	6.6366	14.856	0.0063197	2.96
41053602	NM_200286	Dr.159222	Hs.520122	29.4712	23.8117	14.6005	74.2802	0.0069842	3.28
41053604	NM_200287	Dr.79344	Hs.148342	2.69807	4.05882	1.32732	10.1647	0.011416	3.77
41053608	NM_200853		Hs.513055	41.0937	47.6235	44.7971	124.322	0.00055596	2.79
41053625	NM_200281	Dr.78249	Hs.632708	34.8674	40.047	58.4021	91.482	0.022229	2.06
41053629	NM_200858	Dr.80756		3.3207	14.3412	6.30477	101.256	0.001235	12.67
41053635	NM_200279	Dr.76623		14.7356	30.5764	23.8918	55.5147	0.019601	2.41
41053637	NM_200280		Hs.495219	3.94333	9.19999	3.65013	15.6379	0.030936	2.79
41053639	NM_200487		Hs.477003	4.15088	6.7647	4.64562	16.4198	0.005168	3.17
41053641	NM_200860			4.98105	4.59999	4.97745	13.6832	0.00022776	2.82
41053659	NM_200275	Dr.77449	Hs.449278	17.2261	13.5294	1.65915	34.0125	0.038268	3.15
41053681	NM_200271	Dr.78811		2.69807	3.78823	2.98647	10.9466	0.0017973	3.47
41053685	NM_200583	Dr.72266	Hs.421509	27.1883	33.2823	17.587	53.9509	0.025674	2.07
41053691	NM_200269	Dr.3685	Hs.445803	17.2261	17.047	15.2642	43.0043	0.00051698	2.6
41053699	NM_201136	Dr.75205	Hs.644352	2.90562	12.447	4.31379	60.597	0.0029859	9.24
41053705	NM_201137	Dr.79529	Hs.148741	7.88667	9.19999	3.3183	20.3293	0.017126	2.99
41053719	NM_200879	Dr.79763	Hs.519469	56.2444	42.2117	41.1469	116.112	0.0048413	2.5
41053729	NM_200883	Dr.80099	Hs.5920	4.98105	4.05882	5.97294	10.5556	0.0095777	2.11
41053749	NM_200581	Dr.77072	Hs.656243	4.98105	2.43529	6.30477	10.5556	0.034265	2.31
41053753	NM_200888	Dr.11069		0.207544	0	0	13.6832	2.3911e-05	197.79
41053761	NM_200890		Hs.493164	31.9618	44.3764	52.0973	91.482	0.014167	2.14
41053763	NM_201138	Dr.30175		4.56597	7.57646	6.6366	17.2017	0.0064437	2.75
41053773	NM_200892	Dr.2478	Hs.154023	5.39614	5.41176	6.30477	11.7285	0.0024907	2.06
41053775	NM_200253		Hs.413133	20.1318	13.2588	17.587	28.1483	0.030546	1.66
41053791	NM_200895	Dr.11425		2.69807	3.51764	0.99549	35.9673	0.00048092	14.96
41053793	NM_200896	Dr.51340	Hs.567679	10.1697	5.95293	7.96392	14.0741	0.038118	1.75
41053801	NM_200579	Dr.83382	Hs.513803	16.8111	24.8941	19.2461	98.519	0.00094221	4.85
41053803	NM_200897	Dr.70350	Hs.530904	3.52825	5.14117	5.97294	38.313	0.00047778	7.85
41053807	NM_200247	Dr.116532	Hs.13370	46.4898	38.4235	39.8196	95.0005	0.0021811	2.28
41053815	NM_200495	Dr.116873	Hs.546261	6.84895	5.68234	8.29575	19.9384	0.0033599	2.87
41053827	NM_200901	Dr.151812	Hs.643910	4.56597	1.08235	2.98647	10.5556	0.016825	3.67
41053842	NM_200241	Dr.79288		9.75456	24.8941	0.66366	93.0458	0.0074689	7.9
41053884	NM_200233	Dr.75612	Hs.597216	30.7165	43.8352	48.4472	77.4078	0.02053	1.89
41053906	NM_199978	Dr.80253	Hs.646346	18.679	20.2941	28.5374	45.741	0.01669	2.03
41053912	NM_199977	Dr.21065	Hs.109520	4.56597	1.62353	6.6366	13.6832	0.022911	3.2
41053914	NM_199973	Dr.104685	Hs.464416	12.6602	27.3294	21.569	122.758	0.0017212	5.98
41053928	NM_199960	Dr.80850	Hs.63489	2.69807	2.1647	2.98647	11.7285	0.00066165	4.48
41053932	NM_199956	Dr.7036	Hs.587054	24.9053	18.4	12.6095	148.17	0.00075097	7.95
41053934	NM_199950	Dr.6431	Hs.527973	141.753	68.7293	23.8918	462.101	0.007913	5.91
41053936	NM_199953			10.1697	8.9294	15.2642	22.2841	0.030998	1.95
41053942	NM_199943	Dr.25587	Hs.476525	4.77351	7.57646	4.97745	28.1483	0.0016315	4.87
41053956	NM_199938	Dr.23314	Hs.2157	17.4337	20.0235	17.587	43.3953	0.0011087	2.37
41053966	NM_199928		Hs.4973	11.83	6.49411	6.30477	27.3664	0.0086837	3.33
41053970	NM_199926	Dr.68424	Hs.386390	4.35842	7.57646	4.64562	19.9384	0.0051494	3.61
41053972	NM_199927	Dr.75464	Hs.485070	8.09421	11.0941	10.2867	28.9302	0.0022055	2.94
41054010	NM_199904	Dr.81334	Hs.292493	11.6225	15.9647	14.6005	26.1936	0.011249	1.86
41054040	NM_199891		Hs.631822	13.6979	16.2353	26.5464	254.508	0.00027607	13.52
41054042	NM_199888	Dr.24762	Hs.725998	2.69807	8.65881	8.29575	28.9302	0.0074368	4.42
41054052	NM_199885	Dr.77067	Hs.35828	24.6977	17.3176	19.578	37.5311	0.016206	1.83
41054090	NM_199864	Dr.77988		4.35842	10.2823	4.97745	20.3293	0.018129	3.11
41054096	NM_199863	Dr.17837	Hs.727591	40.4711	37.3411	92.9124	215.804	0.012623	3.79
41054098	NM_199860	Dr.6663	Hs.25544	19.7167	22.4588	21.9008	33.6216	0.0048059	1.57
41054108	NM_199857			25.5279	44.3764	30.5284	67.2432	0.026962	2.01
41054112	NM_199855	Dr.7739	Hs.250648	5.60369	4.87058	4.31379	10.1647	0.0050488	2.06
41054116	NM_199853	Dr.6973	Hs.446091	51.886	54.1176	84.2848	125.885	0.026876	1.98
41054118	NM_199850	Dr.150634	Hs.584985	20.7544	36.2588	39.8196	158.725	0.0021265	4.92
41054124	NM_201031	Dr.81633	Hs.3439	12.8677	22.7294	6.96843	64.1156	0.0083141	4.52
41054138	NM_199845	Dr.80559	Hs.315562	16.6035	15.1529	10.6186	61.3789	0.0014669	4.35
41054142	NM_199843	Dr.106493	Hs.123253	7.47158	5.68234	6.30477	23.4569	0.00096745	3.62
41054152	NM_199836		Hs.178589	2.49053	3.24705	2.32281	47.6957	3.6706e-05	17.75
41054218	NM_199800	Dr.78406		2.90562	1.62353	6.96843	13.6832	0.026137	3.57
41054240	NM_199791	Dr.16456	Hs.643702	12.0375	14.3412	9.62307	37.922	0.0027264	3.16
41054244	NM_199789	Dr.80368	Hs.440604	11.83	17.8588	13.605	114.548	0.00032685	7.94
41054248	NM_199787	Dr.80365	Hs.511839	4.56597	5.14117	6.6366	17.2017	0.002598	3.16
41054252	NM_199785	Dr.26626	Hs.567265	1.8679	4.05882	3.3183	13.2923	0.0039493	4.31
41054254	NM_199782		Hs.319334	2.90562	10.0117	6.96843	46.9138	0.0026014	7.08
41054258	NM_199779		Hs.93659	0.830176	9.47057	8.29575	88.3544	0.0010949	14.25
41054262	NM_199777	Dr.3854	Hs.369373	32.1693	36.7999	50.77	78.5807	0.02029	1.97
41054274	NM_199770	Dr.26472	Hs.432699	17.2261	12.9882	16.2597	24.6298	0.019121	1.59
41054282	NM_199765	Dr.75858	Hs.356501	3.94333	5.41176	6.30477	21.1112	0.0019326	4.04
41054286	NM_199763	Dr.75712	Hs.349306	9.13193	5.95293	4.31379	13.2923	0.039778	2.06
41054290	NM_199761	Dr.75879	Hs.355643	2.28298	5.95293	1.99098	23.4569	0.0040835	6.88
41054292	NM_199762	Dr.75896	Hs.660109	6.64141	11.0941	6.96843	27.3664	0.0055817	3.32
41054296	NM_199760	Dr.75875		1.66035	1.62353	3.3183	12.9013	0.0026389	5.86
41054308	NM_199753	Dr.22283		13.2828	35.1764	22.8963	60.597	0.028405	2.55
41054314	NM_199746	Dr.76974		19.3016	32.4705	32.8512	71.9345	0.010309	2.55
41054326	NM_199738	Dr.79928	Hs.470679	6.64141	6.49411	11.6141	23.066	0.012583	2.8
41054336	NM_199735	Dr.18138		5.60369	5.41176	5.30928	10.1647	0.00034214	1.87
41054352	NM_199725	Dr.78140	Hs.189075	32.3769	23.8117	20.9053	73.4983	0.005178	2.86
41054356	NM_199723	Dr.155563	Hs.648565	18.2639	21.1058	13.9369	37.5311	0.011089	2.11
41054358	NM_199719	Dr.78153		41.5088	34.0941	55.7474	118.066	0.0071907	2.7
41054360	NM_199720		Hs.169330	3.94333	3.51764	3.65013	18.7655	5.8472e-05	5.07
41054362	NM_199716	Dr.35692	Hs.86912	20.3393	18.6706	20.9053	64.8975	0.00021346	3.25
41054372	NM_199713	Dr.116048	Hs.515162	14.9432	8.11763	9.62307	19.9384	0.048384	1.83
41054384	NM_199708	Dr.78068		45.037	36.7999	57.4066	173.581	0.0022086	3.74
41054392	NM_199704	Dr.78694	Hs.406703	3.94333	6.22352	4.31379	15.247	0.0046214	3.16
41054396	NM_199702	Dr.113396		25.5279	14.6117	24.2236	53.56	0.011226	2.5
41054400	NM_200342		Hs.524630	14.3205	15.6941	17.9188	71.1526	0.00035965	4.45
41054406	NM_199698	Dr.132526	Hs.477361	19.094	17.3176	18.5825	31.6668	0.0016068	1.73
41054412	NM_199692	Dr.1709		16.6035	12.7176	14.2687	38.7039	0.0021864	2.66
41054414	NM_199693	Dr.113676	Hs.558599	4.15088	3.78823	3.65013	12.1194	0.00034684	3.14
41054428	NM_199680	Dr.78720	Hs.271876	7.67913	7.84705	4.64562	19.5474	0.0066669	2.91
41054430	NM_199677	Dr.123162		6.64141	8.9294	5.64111	20.7203	0.0050712	2.93
41054438	NM_199673	Dr.59760		24.6977	21.647	17.9188	66.4613	0.001894	3.1
41054442	NM_199671	Dr.76157	Hs.466775	8.92439	11.6353	9.9549	26.5845	0.0022675	2.61
41054446	NM_199669	Dr.2883	Hs.14839	17.6412	34.3647	20.9053	47.6957	0.045001	1.96
41054452	NM_199667	Dr.117950	Hs.643920	4.98105	4.87058	4.31379	15.6379	0.00040436	3.31
41054480	NM_199650		Hs.443861	6.01877	6.22352	8.29575	16.8108	0.0054033	2.46
41054482	NM_199645		Hs.411641	40.8862	60.3411	49.4427	79.3626	0.03504	1.58
41054490	NM_199640	Dr.77873		37.9805	32.1999	25.2191	77.0169	0.0066358	2.42
41054492	NM_199641	Dr.2562		6.01877	8.9294	6.30477	15.247	0.012575	2.15
41054496	NM_199639	Dr.157	Hs.713051	34.2447	49.5176	35.5058	123.149	0.0034337	3.1
41054516	NM_199623			4.98105	5.41176	0.66366	10.5556	0.044397	2.86
41054518	NM_199625	Dr.77461		4.35842	6.22352	7.30026	14.4651	0.0096693	2.43
41054522	NM_199621	Dr.77334	Hs.527199	2.90562	4.3294	7.63209	12.1194	0.035777	2.45
41054526	NM_200546	Dr.78209	Hs.518464	62.6783	87.3999	36.8331	465.229	0.0013121	7.47
41054530	NM_199620	Dr.77332	Hs.106876	13.9054	19.2117	21.2371	50.8233	0.0044067	2.81
41054546	NM_200550	Dr.76831	Hs.609336	23.8676	21.3764	20.2416	64.5065	0.00065183	2.96
41054550	NM_199610	Dr.77134	Hs.59214	8.30176	9.74116	5.30928	22.2841	0.0078808	2.86
41054554	NM_199604	Dr.120733	Hs.356061	62.8858	43.294	22.5644	110.638	0.028316	2.58
41054558	NM_200544	Dr.78134	Hs.524094	6.84895	12.7176	5.97294	33.6216	0.0070101	3.95
41054562	NM_199603	Dr.77223		217.921	197.529	118.795	592.678	0.0052676	3.33
41054574	NM_199596	Dr.13057	Hs.466693	60.8104	56.0117	50.4382	126.276	0.0018087	2.26
41054576	NM_199597	Dr.77038	Hs.269665	41.0937	32.7411	31.8557	94.2186	0.0024807	2.67
41054582	NM_199595	Dr.94731		18.2639	22.7294	17.587	49.2595	0.0028631	2.52
41054586	NM_199592	Dr.30259	Hs.655396	10.1697	11.0941	14.6005	49.6505	0.0012626	4.15
41054588	NM_199589	Dr.77058	Hs.421245	15.1507	20.2941	22.8963	37.1401	0.016054	1.91
41054592	NM_200552	Dr.28380		1487.67	1132.14	2103.8	2966.91	0.039135	1.88
41054594	NM_199587	Dr.76305	Hs.30824	11.83	10.2823	9.62307	19.5474	0.0052354	1.85
41054602	NM_199586	Dr.76952	Hs.270291	23.0374	26.5176	30.5284	50.8233	0.0079641	1.9
41054606	NM_199583	Dr.6448	Hs.474833	14.3205	12.7176	16.9233	34.0125	0.0039696	2.32
41054612	NM_199581	Dr.77094	Hs.201897	0.830176	3.78823	1.32732	15.6379	0.004601	7.89
41054622	NM_199575	Dr.76885	Hs.513261	126.809	136.917	183.502	466.402	0.0030143	3.13
41054628	NM_200554	Dr.84816	Hs.193268	11.4149	19.7529	16.9233	89.9182	0.0011102	5.61
41054630	NM_199573	Dr.76836		4.35842	4.87058	6.30477	10.5556	0.010907	2.04
41054632	NM_199570	Dr.76748		20.1318	73.8705	26.5464	317.45	0.0037222	7.9
41054642	NM_199569	Dr.104850		21.5846	25.7058	33.8467	46.9138	0.031044	1.73
41054648	NM_199567	Dr.139	Hs.373550	11.4149	16.2353	26.2146	45.741	0.023774	2.55
41054654	NM_199561	Dr.28452	Hs.596514	7.26404	7.84705	14.2687	22.675	0.029215	2.32
41054662	NM_199560	Dr.150282	Hs.487933	36.3202	21.1058	47.7835	70.3707	0.044703	2.01
41054666	NM_200555	Dr.28239	Hs.478150	20.3393	19.4823	22.8963	73.8893	0.00037477	3.53
41054668	NM_199557	Dr.76721	Hs.73291	13.4904	15.4235	15.9278	58.2513	0.00028406	3.9
41054686	NM_199548	Dr.75683	Hs.75914	55.4142	77.6587	82.2938	263.108	0.0018802	3.67
41054694	NM_199547	Dr.3463	Hs.632535	139.262	92.541	108.177	202.511	0.022969	1.79
41054706	NM_199543	Dr.76749	Hs.445570	83.4327	152.882	98.2217	1858.57	0.00014633	16.67
41054708	NM_199539	Dr.81740		1.66035	2.97647	1.32732	35.1854	0.00023882	17.7
41054710	NM_200534	Dr.24325	Hs.204773	4.15088	7.84705	1.32732	20.7203	0.013096	4.66
41054745	NM_199531	Dr.75520	Hs.75335	35.0749	11.0941	68.6888	320.187	0.003493	8.36
41054747	NM_199533	Dr.76648	Hs.369920	42.339	66.294	48.1154	430.825	0.00036454	8.25
41054759	NM_200601	Dr.79740		15.5658	6.7647	14.9324	31.6668	0.020814	2.55
41054767	NM_201038	Dr.80218	Hs.160958	24.2826	17.047	9.9549	50.0414	0.015383	2.93
41054769	NM_201039	Dr.121487	Hs.128548	68.0744	74.1411	88.5986	435.517	0.00028787	5.66
41054771	NM_200473	Dr.78529	Hs.118351	8.30176	9.19999	14.2687	57.4694	0.0015829	5.43
41054777	NM_201110	Dr.20096	Hs.19196	8.71685	8.38822	10.2867	24.2388	0.0015285	2.65
41054785	NM_200667	Dr.20951		16.8111	19.7529	15.9278	37.922	0.0033234	2.17
41054797	NM_201040	Dr.26673	Hs.15476	3.73579	8.11763	7.30026	14.856	0.024236	2.33
41054807	NM_200602	Dr.82422	Hs.443301	11.4149	10.5529	13.2732	20.7203	0.007938	1.76
41054829	NM_200665	Dr.5208	Hs.590956	7.05649	13.5294	9.62307	46.5229	0.0026023	4.62
41054875	NM_200355	Dr.83376		43.3767	39.2352	26.5464	108.684	0.0048964	2.99
41054919	NM_201048			4.35842	2.70588	0.33183	19.5474	0.0048398	7.93
41054925	NM_199480	Dr.6104	Hs.209561	4.15088	6.22352	4.64562	21.1112	0.0014372	4.22
41054929	NM_200360	Dr.78246		5.1886	2.97647	6.96843	11.7285	0.029083	2.32
41054953	NM_200466			8.5093	7.30587	10.2867	17.5927	0.0094588	2.02
41054977	NM_201053	Dr.76218	Hs.610830	19.9242	62.5058	48.779	168.108	0.010039	3.84
41054979	NM_201054	Dr.76254	Hs.291212	8.5093	10.0117	7.96392	24.2388	0.0015258	2.75
41054987	NM_200433		Hs.127403	172.469	156.941	229.958	309.631	0.031075	1.66
41055009	NM_200605			68.282	79.2822	114.481	147.388	0.049872	1.69
41055011				48.7728	38.4235	34.1785	77.0169	0.013817	1.9
41055051	NM_200369	Dr.25489	Hs.288761	12.2451	13.5294	14.6005	32.8397	0.0012803	2.44
41055055	NM_200658	Dr.85117	Hs.579115	1.45281	5.14117	0	11.3375	0.026557	5.16
41055065	NM_201208	Dr.26454		30.3014	40.047	40.4833	165.762	0.000663	4.49
41055067	NM_201209	Dr.78765	Hs.108029	32.1693	48.9764	46.1244	119.63	0.0044839	2.82
41055079	NM_201207	Dr.77732	Hs.41086	15.3583	11.6353	9.29124	23.8479	0.022337	1.97
41055093	NM_200459	Dr.100246		7.05649	13.5294	11.2822	56.2966	0.0016857	5.3
41055097	NM_201071	Dr.84976	Hs.102696	18.0563	28.6823	23.5599	109.857	0.0012516	4.69
41055101	NM_201073	Dr.114938	Hs.477879	0.830176	3.51764	1.65915	34.7944	0.00058508	17.38
41055111	NM_201124	Dr.132395		31.9618	26.7882	20.5735	44.1772	0.032836	1.67
41055121	NM_200371	Dr.86328	Hs.443057	7.88667	16.7764	9.9549	37.1401	0.010886	3.22
41055141	NM_200372	Dr.84358	Hs.487143	21.5846	29.4941	12.6095	79.7535	0.0068771	3.76
41055143	NM_200373	Dr.76319	Hs.489040	13.0753	10.0117	10.2867	155.598	4.6687e-05	13.99
41055161	NM_201081	Dr.79738		20.5468	14.3412	9.29124	39.0949	0.017172	2.65
41055163	NM_200457	Dr.119012		1.66035	1.08235	2.98647	17.9836	0.0012159	9.42
41055175	NM_200611	Dr.41677	Hs.475629	15.1507	11.3647	12.9414	28.1483	0.0054312	2.14
41055179	NM_201085	Dr.77183	Hs.397729	1.66035	1.35294	2.98647	12.1194	0.0023708	6.06
41055183	NM_201197	Dr.9221	Hs.533122	2.90562	7.57646	4.31379	12.5104	0.032271	2.54
41055216	NM_201088	Dr.78689		19.3016	26.5176	35.174	50.0414	0.037699	1.85
41055226	NM_200380	Dr.11471	Hs.635313	10.9998	9.47057	9.62307	20.3293	0.0022168	2.03
41055236	NM_200625	Dr.82502	Hs.727751	13.9054	27.3294	15.596	65.6794	0.0080142	3.47
41055246	NM_200650		Hs.20521	39.6409	48.4352	60.0612	154.816	0.0031564	3.14
41055248	NM_201092	Dr.80710		2.69807	4.3294	2.65464	43.7862	0.0001728	13.57
41055264	NM_200647	Dr.78201	Hs.478383	49.603	29.7647	24.2236	138.396	0.0054577	4.01
41055274	NM_200386	Dr.76445	Hs.631633	25.7354	28.4117	27.5419	51.6052	0.0010565	1.9
41055278	NM_201094	Dr.24323	Hs.409368	21.9997	25.9764	20.2416	51.6052	0.003507	2.27
41055282	NM_200388	Dr.79614	Hs.445512	9.96211	22.4588	16.2597	43.0043	0.017736	2.65
41055288	NM_200646	Dr.78308	Hs.726438	13.4904	18.1294	12.6095	50.4324	0.0022728	3.42
41055294	NM_200391	Dr.88263	Hs.463964	12.8677	7.57646	8.95941	17.2017	0.043344	1.76
41055300	NM_200644	Dr.78480	Hs.577281	6.43386	17.3176	11.9459	47.3048	0.007794	3.98
41055306	NM_200393		Hs.98484	8.71685	16.7764	9.29124	41.4406	0.0075595	3.57
41055308	NM_200627	Dr.118384	Hs.657604	4.56597	2.1647	3.3183	16.0289	0.0030009	4.79
41055330	NM_200639	Dr.85222	Hs.514038	5.39614	5.14117	1.32732	25.0207	0.0039002	6.33
41055334	NM_200445	Dr.105407		51.2634	74.9528	66.6978	206.03	0.0023934	3.2
41055370	NM_201188	Dr.3780		16.8111	33.0117	25.2191	208.376	0.00064987	8.33
41055372	NM_201189	Dr.11486	Hs.224616	40.6786	58.7176	53.4246	361.237	0.00029614	7.09
41055374	NM_200404		Hs.38738	2.49053	1.89411	3.65013	13.2923	0.0024827	4.96
41055384	NM_200408	Dr.12508	Hs.38972	3.52825	8.9294	5.64111	39.0949	0.0022469	6.48
41055396	NM_201186	Dr.10676	Hs.472027	5.81123	12.9882	4.31379	23.066	0.029082	2.99
41055404	NM_200410		Hs.499709	2.28298	3.24705	1.65915	16.8108	0.00091502	7.02
41055416	NM_201101		Hs.533624	205.053	128.529	212.703	529.344	0.0059446	2.91
41055418	NM_201184		Hs.3887	8.30176	39.2352	51.4337	268.582	0.0029499	8.14
41055438	NM_200632			15.5658	14.0706	13.2732	31.2759	0.0015749	2.19
41055449	NM_200630	Dr.2648		8.92439	16.7764	12.2777	155.988	0.00025469	12.32
41055453	NM_200416	Dr.75585	Hs.445652	24.0751	34.6352	30.5284	66.8522	0.0066897	2.25
41055455	NM_200629	Dr.80610		10.3772	14.0706	17.2552	34.4035	0.0093552	2.47
41055463	NM_201114		Hs.415067	8.30176	17.047	5.97294	36.3582	0.016238	3.48
41055467	NM_200417	Dr.87870		325.844	218.635	157.619	490.25	0.034905	2.09
41055475	NM_200916	Dr.118099	Hs.591976	3.94333	3.78823	5.30928	19.5474	0.0010176	4.5
41055477	NM_200229	Dr.78319	Hs.531713	13.9054	27.8705	18.5825	68.807	0.0070687	3.42
41055487	NM_199691		Hs.372286	9.96211	10.2823	8.62758	35.1854	0.0004196	3.66
41055491	NM_200227	Dr.83502	Hs.487540	1.03772	3.24705	1.65915	16.4198	0.0020153	8.29
41055495	NM_201142	Dr.78500	Hs.300816	31.1316	30.0352	21.2371	102.038	0.0017605	3.71
41055497	NM_200919	Dr.19967	Hs.263812	2.90562	5.41176	2.65464	15.6379	0.0052562	4.28
41055499	NM_200920	Dr.75652	Hs.705323	5.39614	6.49411	4.64562	14.4651	0.003724	2.62
41055507	NM_200922	Dr.77967	Hs.556296	85.3006	74.4116	100.213	178.664	0.006532	2.06
41055509	NM_200501	Dr.78126	Hs.271742	1.24526	3.78823	3.3183	22.2841	0.0016587	8
41055511	NM_200223	Dr.85478	Hs.515344	8.71685	7.30587	6.96843	12.5104	0.011545	1.63
41055519	NM_200925	Dr.75888	Hs.561815	25.3204	24.3529	18.5825	52.3871	0.004982	2.3
41055525	NM_200926	Dr.5152	Hs.487294	10.5847	13.5294	12.6095	19.1565	0.014797	1.56
41055533	NM_200219	Dr.85121	Hs.658575	1.8679	4.05882	1.32732	11.3375	0.0090893	4.69
41055535	NM_200504	Dr.76439		15.9809	17.3176	18.2507	26.9755	0.0045844	1.57
41055537	NM_200928	Dr.12260	Hs.15738	23.0374	14.8823	26.2146	36.7492	0.044882	1.72
41055541	NM_200576	Dr.27107	Hs.80409	3.3207	5.68234	7.63209	23.066	0.0049783	4.16
41055549	NM_200931	Dr.82452	Hs.408629	3.11316	7.57646	1.99098	16.8108	0.018079	3.98
41055553	NM_200214	Dr.78794	Hs.268963	12.8677	7.57646	9.9549	28.5392	0.0069128	2.82
41055563	NM_199699	Dr.5243	Hs.246413	71.8102	136.647	152.31	866.733	0.0010876	7.21
41055567	NM_199709	Dr.79240		4.77351	5.95293	1.99098	25.4117	0.0031299	5.99
41055571	NM_200213	Dr.133331		4.98105	3.24705	2.32281	14.0741	0.0055603	4
41055575	NM_200935	Dr.12713	Hs.429819	14.5281	30.3058	16.2597	150.124	0.0014784	7.37
41055579	NM_201161	Dr.150458		26.3581	22.7294	29.8647	138.787	0.00034145	5.27
41055581	NM_200210	Dr.1791	Hs.632296	9.33948	3.24705	7.63209	20.3293	0.017395	3.02
41055585	NM_201162		Hs.497581	4.56597	7.84705	6.6366	19.9384	0.0046996	3.14
41055611	NM_200942	Dr.13095	Hs.725350	43.3767	29.4941	40.1514	96.1734	0.0051217	2.55
41055623	NM_200944	Dr.76244	Hs.654848	5.1886	14.3412	5.64111	31.6668	0.015807	3.77
41055631	NM_200200	Dr.7225	Hs.700445	8.5093	8.9294	8.95941	14.856	0.00062648	1.69
41055643	NM_200948	Dr.25959		8.71685	15.9647	17.2552	71.1526	0.0021822	5.09
41055653	NM_200196	Dr.745	Hs.480311	5.81123	5.14117	4.97745	13.6832	0.00089637	2.58
41055655	NM_200950	Dr.84415	Hs.50823	5.60369	13.8	9.9549	84.0539	0.0010153	8.59
41055657	NM_201160	Dr.14021	Hs.406758	10.9998	12.9882	11.6141	21.5022	0.0037621	1.81
41055659	NM_200195	Dr.74679	Hs.472471	8.71685	9.19999	8.29575	13.6832	0.0027364	1.57
41055661	NM_201106	Dr.77976	Hs.106880	103.564	110.67	142.687	180.618	0.036064	1.52
41055669	NM_200194	Dr.85028	Hs.677780	12.2451	28.1411	13.605	80.9264	0.0064597	4.5
41055671	NM_200954	Dr.13796	Hs.103832	35.49	34.6352	38.8241	63.3337	0.0022285	1.74
41055677	NM_200191	Dr.79917	Hs.504545	3.94333	7.03528	5.30928	14.4651	0.009562	2.66
41055679	NM_200192	Dr.80589	Hs.514950	2.90562	1.35294	0.99549	21.1112	0.00089357	12.05
41055685	NM_200957		Hs.507260	6.01877	4.05882	7.30026	17.2017	0.0065776	2.97
41055689	NM_200190	Dr.86170	Hs.511149	18.8865	24.3529	32.8512	73.4983	0.0070916	2.9
41055703	NM_200960			21.5846	23.5411	12.2777	46.1319	0.016071	2.41
41055705	NM_200961	Dr.14117	Hs.202677	6.43386	6.7647	11.9459	18.7655	0.027608	2.24
41055707	NM_200572	Dr.13797	Hs.12970	5.60369	5.68234	14.6005	32.4487	0.015395	3.76
41055713	NM_200573	Dr.119167	Hs.658573	2.90562	0.811763	3.3183	10.1647	0.0095742	4.33
41055715	NM_200962	Dr.82569	Hs.65735	38.6032	41.9411	31.192	70.3707	0.0089754	1.89
41055719	NM_199835	Dr.1483	Hs.352962	70.7725	71.7058	71.6753	112.202	5.4061e-05	1.57
41055721	NM_200183		Hs.270043	12.6602	20.2941	29.201	48.8686	0.02748	2.36
41055725	NM_200964	Dr.77523	Hs.460	9.13193	11.3647	6.6366	119.239	0.00015825	13.18
41055735	NM_200510	Dr.119910		32.5844	40.047	52.4291	66.8522	0.048611	1.6
41055737	NM_200966	Dr.75589	Hs.437366	24.2826	48.7058	36.1695	152.47	0.0036613	4.19
41055747	NM_200571	Dr.77678	Hs.706355	22.6223	17.047	14.6005	94.2186	0.0009678	5.21
41055759	NM_200971	Dr.14593	Hs.134587	48.1502	49.5176	60.3931	106.729	0.0050923	2.03
41055763	NM_200175	Dr.151876	Hs.528952	15.5658	16.7764	16.5915	34.0125	0.00044115	2.09
41055779	NM_200975	Dr.84813		18.4714	44.3764	31.5239	151.297	0.0038702	4.81
41055781	NM_200513	Dr.84282	Hs.446374	34.8674	52.7646	63.3795	135.268	0.0094527	2.69
41055787				765.422	951.387	873.045	13556.5	1.804e-05	15.7
41055791	NM_200977	Dr.84840	Hs.522087	21.5846	46.2705	23.5599	97.7372	0.013611	3.21
41055804	NM_200168	Dr.79678		7.88667	10.5529	8.29575	29.7121	0.0016372	3.33
41055806	NM_200978	Dr.84921	Hs.460355	4.35842	9.19999	3.98196	28.1483	0.005599	4.81
41055830	NM_200163	Dr.81680	Hs.138499	1.66035	4.05882	3.3183	11.7285	0.0065621	3.89
41055840	NM_200161	Dr.76469	Hs.727693	18.679	10.5529	19.2461	35.9673	0.019181	2.23
41055842	NM_201150	Dr.75611		98.7909	108.506	56.4111	245.125	0.010197	2.79
41055848	NM_201157	Dr.76282	Hs.504877	11.83	12.7176	5.64111	26.5845	0.01767	2.64
41055858	NM_200988	Dr.7990	Hs.167535	44.4144	55.4705	44.1334	126.667	0.002264	2.64
41055868	NM_200990	Dr.80607	Hs.519632	15.9809	19.7529	13.9369	39.8768	0.0054309	2.41
41055872	NM_200993	Dr.81689	Hs.508848	3.11316	3.78823	6.30477	14.4651	0.0091211	3.29
41055916	NM_201001	Dr.110760	Hs.632873	10.7923	11.9059	13.605	37.922	0.00099505	3.13
41055936	NM_201005	Dr.16126	Hs.727586	8.71685	10.8235	8.62758	21.1112	0.0037159	2.25
41055944	NM_201004	Dr.117027	Hs.654418	4.77351	17.8588	5.97294	54.7328	0.0084728	5.74
41055964	NM_200137	Dr.81359	Hs.375684	3.52825	3.24705	2.65464	20.3293	0.0001847	6.47
41055975	NM_200134		Hs.567779	8.92439	7.84705	10.9504	33.2306	0.0015304	3.6
41055977	NM_201010	Dr.9747	Hs.631638	6.43386	20.0235	9.9549	47.3048	0.013121	3.9
41055982	NM_200133	Dr.78030	Hs.520102	13.9054	13.2588	5.30928	35.1854	0.012697	3.25
41056004	NM_200129	Dr.79195	Hs.532265	1.03772	4.3294	1.65915	12.1194	0.010401	5.17
41056006	NM_200566	Dr.3838	Hs.727715	0.830176	4.05882	0.66366	12.9013	0.010095	6.97
41056008	NM_200128	Dr.77883	Hs.465102	2.49053	6.49411	3.65013	192.347	3.9706e-05	45.67
41056010	NM_201016	Dr.80481	Hs.1004	10.7923	7.84705	6.6366	14.0741	0.044812	1.67
41056016	NM_200127	Dr.82431	Hs.159410	10.3772	5.95293	10.6186	26.9755	0.006883	3
41056030	NM_200057	Dr.20227		5.39614	10.8235	3.65013	23.4569	0.015724	3.54
41056044	NM_200062	Dr.76859	Hs.71827	3.52825	12.7176	9.29124	44.5681	0.0054895	5.24
41056056	NM_200069	Dr.79208	Hs.410596	87.5835	54.9293	71.3435	125.885	0.02858	1.77
41056058	NM_200076	Dr.77842	Hs.632707	8.30176	7.03528	6.30477	19.9384	0.0021219	2.76
41056072	NM_200339	Dr.15118	Hs.22857	31.9618	48.9764	45.7925	136.05	0.0030755	3.22
41056078	NM_200081	Dr.32686	Hs.509414	13.9054	8.9294	12.2777	25.8026	0.010756	2.2
41056086	NM_201154	Dr.79518		16.6035	25.7058	17.2552	66.0703	0.0039751	3.33
41056090	NM_200336	Dr.84159		4.56597	2.70588	0.66366	13.2923	0.011027	5.03
41056096	NM_201027	Dr.84245		14.5281	11.6353	12.2777	19.1565	0.018131	1.5
41056099	NM_200526	Dr.80642		18.0563	10.8235	12.9414	26.1936	0.029891	1.88
41056106	NM_200086	Dr.119358	Hs.234896	14.5281	10.8235	17.2552	43.0043	0.0042448	3.03
41056118	NM_201176	Dr.29150		518.237	531.434	185.161	1225.23	0.018835	2.98
41056130	NM_200094		Hs.406277	10.9998	22.7294	14.9324	60.597	0.0059475	3.74
41056132	NM_200090	Dr.122686	Hs.399984	6.43386	8.38822	11.2822	43.3953	0.0016762	4.99
41056134	NM_200096	Dr.117556	Hs.590872	18.0563	20.0235	19.578	44.9591	0.00050336	2.34
41056138	NM_200674	Dr.81366	Hs.284297	7.47158	8.38822	9.29124	13.6832	0.0094756	1.63
41056142	NM_200335	Dr.19506	Hs.479911	1.8679	5.41176	3.65013	10.9466	0.018963	3
41056166	NM_200562	Dr.78003	Hs.632184	18.679	10.8235	19.578	94.2186	0.0012874	5.76
41056168	NM_200103	Dr.75191	Hs.654552	191.771	53.3058	192.13	434.735	0.024639	2.98
41056180	NM_200532	Dr.75861	Hs.25829	3.3207	4.59999	2.65464	10.1647	0.0070008	2.88
41056184	NM_200327	Dr.24982		23.66	15.1529	19.578	40.6587	0.013138	2.09
41056242	NM_200122	Dr.77414	Hs.523370	9.96211	17.3176	10.9504	26.9755	0.024817	2.12
41056254	NM_200324		Hs.16187	5.39614	4.3294	3.65013	14.4651	0.0024523	3.24
41151979			Hs.712543	6.01877	11.6353	9.9549	22.675	0.014878	2.46
41151983	NM_201322	Dr.106389	Hs.86905	25.7354	28.4117	10.6186	92.2639	0.0060751	4.27
41151985	NM_201323	Dr.75959		13.0753	29.4941	10.9504	115.721	0.0035542	6.49
41151989	NM_201321	Dr.76081		29.2637	61.4234	32.1875	225.186	0.0030816	5.5
41151995	NM_201316		Hs.213264	27.1883	22.4588	14.2687	83.2721	0.0036797	3.91
41152001	NM_201315	Dr.104616	Hs.654958	10.3772	4.59999	12.2777	39.0949	0.0059065	4.3
41152005	NM_201311	Dr.249		6.43386	2.97647	2.32281	10.9466	0.031198	2.8
41152007	NM_201308	Dr.78613	Hs.632415	6.01877	12.7176	13.605	22.675	0.038072	2.1
41152011	NM_201306	Dr.6972	Hs.533136	15.5658	38.9646	15.9278	118.457	0.0065902	5.04
41152017	NM_201305	Dr.75173	Hs.288193	11.6225	12.447	9.29124	19.1565	0.012904	1.72
41152019	NM_201302	Dr.3020	Hs.632438	10.1697	18.6706	3.98196	55.5147	0.0090302	5.07
41152021	NM_201303	Dr.76847	Hs.643566	33.8297	24.0823	33.8467	54.7328	0.017481	1.79
41152029	NM_201298	Dr.75920		58.1123	87.3999	56.0793	291.257	0.0020317	4.33
41152031	NM_201295	Dr.76386		0.830176	3.24705	2.65464	18.3746	0.0020386	8.19
41152051	NM_201273			22.6223	23.2706	22.2326	56.6875	8.9377e-05	2.5
41152131	NM_200771		Hs.632191	2.07544	1.08235	1.99098	10.5556	0.0012836	6.15
41152137	NM_200766	Dr.77454		103.149	83.341	78.6437	146.606	0.016197	1.66
41152139	NM_200767		Hs.389996	5.81123	8.9294	6.6366	19.1565	0.005845	2.69
41152143	NM_200765	Dr.78175		1294.66	1451.7	1640.57	2427.01	0.010575	1.66
41152146	NM_200763	Dr.79172	Hs.709545	5.60369	4.05882	5.64111	10.1647	0.0094753	1.99
41152160	NM_200874	Dr.67202	Hs.499264	7.88667	9.74116	6.30477	18.3746	0.0087439	2.3
41152170	NM_200832	Dr.78528	Hs.522605	3.94333	2.70588	3.65013	18.7655	0.00058296	5.47
41152182	NM_200748	Dr.83261		109.998	106.882	127.755	178.664	0.010257	1.56
41152184	NM_200749	Dr.78630	Hs.533479	28.226	31.6588	31.192	128.622	0.00012376	4.24
41152198	NM_200742	Dr.76736		3817.15	4525.31	4963.51	7449.53	0.012056	1.68
41152204	NM_201329	Dr.20822	Hs.709838	3.73579	2.43529	1.65915	30.8849	0.00042841	11.83
41152208	NM_201331	Dr.76149		19.7167	39.2352	52.761	85.6177	0.037252	2.3
41152212	NM_201336	Dr.76326		14.5281	17.047	8.29575	64.8975	0.0024991	4.88
41152224	NM_201343	Dr.3270	Hs.124126	5.1886	12.7176	9.29124	25.4117	0.017169	2.8
41152270	NM_200728			71.3951	70.0822	63.3795	105.947	0.0043173	1.55
41152278	NM_200725	Dr.81074	Hs.491912	5.39614	5.41176	4.64562	10.5556	0.0023711	2.05
41152282	NM_200723	Dr.11184	Hs.632391	3.3207	4.05882	6.6366	16.8108	0.0066429	3.6
41152290	NM_200720	Dr.13349		7.05649	14.3412	3.98196	31.2759	0.017389	3.7
41152296	NM_200716	Dr.117007	Hs.108969	28.6411	37.0705	30.1965	153.643	0.00045938	4.81
41152339	NM_200696	Dr.159006	Hs.515255	5.81123	9.74116	2.98647	34.4035	0.0047017	5.57
41152345	NM_200695	Dr.81060		0.622632	1.08235	0	11.3375	0.00087651	19.95
41152351	NM_200675	Dr.13426		10.1697	17.047	15.2642	50.4324	0.0031646	3.56
41152357	NM_200952	Dr.13584		8.92439	5.41176	12.2777	19.5474	0.033347	2.2
41152362	NM_199944	Dr.82158	Hs.294103	4.56597	8.11763	5.30928	17.2017	0.0089918	2.87
41152376	NM_199964	Dr.9871		22.8298	19.4823	14.6005	37.922	0.015463	2
41152378	NM_200072	Dr.4573		6.22632	6.49411	5.30928	145.433	6.6898e-06	24.2
41152397	NM_199952	Dr.7352	Hs.518773	13.4904	13.5294	9.9549	50.0414	0.00095798	4.06
41152399	NM_199957	Dr.78109		562.444	482.458	781.128	1000.05	0.048277	1.64
41152405	NM_199945			43.7918	56.8234	59.7294	82.4902	0.027143	1.54
41152416	NM_199712	Dr.79270	Hs.656565	1.8679	4.05882	4.64562	14.0741	0.0061035	3.99
41152424	NM_199664	Dr.76236		47.9426	46.5411	81.6302	138.787	0.019892	2.36
41152426	NM_199668	Dr.26944		6.84895	5.68234	9.62307	13.6832	0.031997	1.85
41152436	NM_199630	Dr.77415	Hs.654602	10.7923	12.7176	10.6186	22.675	0.003468	1.99
41152452	NM_199562	Dr.76857		105.017	74.4116	78.9755	367.883	0.0011411	4.27
41152454	NM_200058	Dr.10285	Hs.429608	18.679	21.3764	16.2597	121.585	0.00020528	6.48
41152467	NM_199932	Dr.75193	Hs.288304	15.9809	21.9176	21.569	39.0949	0.0097716	1.97
41152483	NM_199479	Dr.78279		3.73579	1.08235	0	10.1647	0.015883	6.33
41281614	NM_131320	Dr.25823	Hs.381099	59.7727	107.153	27.2101	225.577	0.020215	3.49
41282064	NM_199931	Dr.412	Hs.446445	10.1697	17.3176	10.6186	48.8686	0.0040226	3.85
41282081	NM_130941	Dr.75779		70.98	62.2352	105.854	143.478	0.041069	1.8
41282104	NM_131518	Dr.75855	Hs.54457	73.6781	62.2352	66.0342	475.003	6.8838e-05	7.06
41282129	NM_131774	Dr.11764		11.6225	8.38822	6.30477	35.9673	0.0031863	4.1
41282146	NM_153669	Dr.35540	Hs.491988	23.8676	35.7176	21.569	123.54	0.0020449	4.57
41282162	NM_197933	Dr.76967	Hs.212102	24.2826	17.047	23.8918	82.0992	0.0015371	3.78
41282178	NM_198210	Dr.76602		252.789	104.988	81.6302	439.817	0.031798	3
41282189	NM_199536	Dr.104448		37.3579	22.4588	41.4788	100.474	0.0074071	2.98
41282207	NM_199862	Dr.80656	Hs.147836	2.90562	8.65881	4.97745	31.2759	0.0043016	5.67
41386738	NM_201340	Dr.80462	Hs.600789	5.81123	3.51764	5.97294	21.8931	0.0022716	4.29
41387113	NM_199665			31.3391	41.3999	35.5058	128.622	0.0010007	3.56
41387121	NM_200818			7.05649	4.05882	5.64111	25.4117	0.0019076	4.55
41387145	NM_200805	Dr.13845		56.0369	79.2822	100.544	147.779	0.032799	1.88
41387147	NM_200803			35.0749	28.4117	21.569	68.0251	0.0095308	2.4
41387151	NM_200801	Dr.76881	Hs.108112	1.8679	0.541176	5.97294	16.8108	0.013612	6.02
41387159	NM_200800			14.9432	14.0706	18.9143	53.169	0.0015864	3.33
41387171	NM_200793	Dr.82770	Hs.415842	25.1128	25.1647	23.5599	59.0332	0.00022665	2.4
41387178	NM_200792			1.24526	0.541176	1.32732	17.9836	0.00021907	17.33
41387193	NM_200786	Dr.83748	Hs.567359	3.52825	3.51764	2.65464	10.9466	0.0012076	3.39
41387211	NM_200781	Dr.84727	Hs.5019	12.8677	24.8941	22.5644	87.1815	0.0029926	4.34
41393062	NM_201476	Dr.2409	Hs.300624	29.6788	26.247	34.5103	85.2268	0.0019032	2.83
41393070	NM_201451	Dr.4423	Hs.211571	5.39614	7.57646	3.65013	16.0289	0.011506	2.89
41393074	NM_201454	Dr.76947	Hs.369017	37.3579	32.4705	57.4066	94.2186	0.020966	2.22
41393076	NM_201456	Dr.76454	Hs.179986	13.6979	23	22.5644	145.433	0.00058328	7.36
41393080	NM_201458	Dr.75539	Hs.504237	118.923	110.129	145.673	247.08	0.007588	1.98
41393082	NM_201459	Dr.77264	Hs.33642	5.60369	5.95293	5.97294	17.9836	0.00012074	3.08
41393086	NM_201461	Dr.77265	Hs.4055	24.4902	16.7764	3.98196	103.601	0.0045326	6.87
41393090	NM_201463	Dr.75454	Hs.14468	4.56597	6.7647	8.95941	19.9384	0.0092706	2.95
41393098	NM_201467	Dr.150278	Hs.502705	15.7733	31.9294	22.2326	89.5272	0.0049608	3.84
41393100	NM_201469	Dr.3473	Hs.524183	54.3765	75.494	96.5625	150.906	0.025124	2
41393112	NM_201478	Dr.73918		11.6225	14.3412	14.6005	97.7372	0.00012833	7.23
41393114	NM_201479	Dr.79907	Hs.654599	7.26404	15.1529	13.605	39.8768	0.0074045	3.32
41393116	NM_201480	Dr.5438		66.4141	58.1764	72.0071	295.557	0.00030324	4.51
41393118	NM_201481	Dr.75122	Hs.529782	19.9242	22.1882	21.569	75.4531	0.00016107	3.55
41393124	NM_201484	Dr.158951		34.2447	25.7058	23.8918	243.952	0.00021601	8.73
41393126	NM_201485	Dr.7401		18.8865	11.6353	27.2101	65.6794	0.0092748	3.41
41393140	NM_201492	Dr.33255		25.3204	36.7999	35.8376	419.097	9.0561e-05	12.84
41393158	NM_201501	Dr.5030	Hs.650382	47.9426	42.2117	62.7159	202.12	0.0016292	3.97
41393160	NM_201502	Dr.132454		3.73579	1.89411	5.64111	15.247	0.0085673	4.06
41393164	NM_201504	Dr.75882		65.999	92.8116	122.777	326.833	0.0049237	3.48
41393168	NM_201508	Dr.23802		7.05649	7.30587	8.29575	15.6379	0.0021281	2.07
41393172	NM_201509	Dr.10390		6.01877	10.8235	8.29575	27.3664	0.0052612	3.27
41393182	NM_201513	Dr.76292	Hs.492407	38.8107	66.0234	45.4607	212.285	0.0025348	4.24
41393184	NM_201514	Dr.80110	Hs.502769	11.4149	4.05882	2.32281	19.9384	0.037468	3.36
41529825	NM_200561	Dr.121084		40.8862	34.9058	21.9008	91.091	0.0090533	2.8
41529826	NM_201460	Dr.4113		40.056	55.1999	61.7204	154.816	0.0038761	2.96
42415496	NM_201576	Dr.2363		20.5468	14.6117	4.97745	618.09	5.5781e-05	46.2
42415500	NM_201578	Dr.51730	Hs.592689	3.73579	2.70588	7.96392	29.7121	0.0042363	6.19
42415506	NM_201577	Dr.256	Hs.518236	9.75456	24.6235	24.5554	64.8975	0.011687	3.3
42415508	NM_201579	Dr.150274	Hs.533282	26.7732	43.0235	44.7971	121.585	0.0046769	3.18
42415510	NM_201581	Dr.1630	Hs.191356	2.07544	4.87058	3.65013	14.4651	0.0054577	4.1
42415524	NM_201588	Dr.81472	Hs.446336	8.92439	17.3176	10.2867	25.4117	0.036456	2.09
42476223	NM_199913	Dr.79588		30.0939	39.7764	32.1875	86.3996	0.0031507	2.54
42476226	NM_199951	Dr.151536		24.6977	23.2706	29.5329	55.5147	0.0039806	2.15
42476230	NM_199793	Dr.105515		153.583	102.553	132.068	331.524	0.0053094	2.56
42476231	NM_200189	Dr.3433		4.56597	9.19999	6.96843	60.597	0.00061207	8.77
42476234	NM_131309	Dr.32354		243.657	602.87	345.767	1029.76	0.027392	2.59
42476240	NM_201580	Dr.4718	Hs.727643	10.7923	25.9764	26.2146	92.6548	0.005022	4.41
42476242	NM_131801			0.207544	1.35294	0	19.9384	0.00050915	38.33
42476249	NM_130981		Hs.276878	13.6979	19.2117	16.9233	67.2432	0.00099187	4.05
42476259	NM_131884	Dr.79988	Hs.517106	264.619	279.788	454.607	598.542	0.048882	1.8
42476263	NM_181761	Dr.75997		3.94333	2.70588	1.32732	42.6134	0.00035318	16.03
42538981	NM_201652	Dr.5024	Hs.371977	6.01877	10.8235	9.62307	17.5927	0.025824	1.99
42543995	NM_201993	Dr.75156		21.5846	14.6117	29.201	43.3953	0.036047	1.99
42627880	NM_201455	Dr.117647	Hs.189772	24.0751	30.0352	18.9143	62.1608	0.0070939	2.55
42734409	NM_131390	Dr.75529		51.2634	46.2705	92.2487	146.215	0.029384	2.31
42734414	NM_199602	Dr.76484		7.47158	5.41176	7.30026	14.0741	0.0081505	2.09
42734417	NM_199918	Dr.26580	Hs.165195	383.956	497.34	398.86	763.914	0.010932	1.79
42734419	NM_199985	Dr.78266		91.5269	91.4587	73.0026	184.919	0.003814	2.17
42734421	NM_200578	Dr.87108		3.73579	3.51764	0.99549	17.9836	0.0032213	6.54
42734422	NM_200959	Dr.75179		175.79	136.106	253.518	565.312	0.0082671	3
44662804	NM_203421	Dr.30157		3.94333	3.51764	3.98196	35.9673	2.2504e-05	9.43
45356142	NM_199582	Dr.4186	Hs.473296	41.9239	44.3764	29.8647	86.3996	0.0086998	2.23
45356144	NM_200885	Dr.4186		46.4898	51.4117	72.6708	109.075	0.022894	1.92
45387520	NM_205537	Dr.13393	Hs.323342	52.7162	60.6117	65.0387	296.339	0.00023069	4.98
45387528	NM_205541	Dr.719	Hs.356742	13.0753	12.7176	15.2642	37.1401	0.001191	2.71
45387552	NM_205561	Dr.7422	Hs.596704	59.9802	73.8705	66.0342	200.557	0.0009015	3.01
45387554	NM_205562	Dr.75371	Hs.433759	27.8109	61.4234	30.8602	637.637	0.00032171	15.93
45387564	NM_205567	Dr.83404	Hs.108080	24.9053	30.3058	30.1965	377.656	2.6081e-05	13.27
45387580	NM_205576	Dr.151555		10.3772	20.8353	14.9324	30.494	0.037388	1.98
45387624	NM_205599	Dr.9442	Hs.110702	9.13193	17.8588	6.96843	60.2061	0.0046359	5.32
45387642	NM_205608	Dr.4843	Hs.446392	33.6221	28.1411	35.5058	140.351	0.00042183	4.33
45387652	NM_205613	Dr.105647	Hs.532803	13.6979	12.9882	19.9098	101.256	0.00065295	6.52
45387672	NM_205630	Dr.79305	Hs.85603	12.8677	14.3412	22.2326	78.1897	0.002192	4.74
45387684	NM_205636	Dr.81753	Hs.434864	18.2639	15.1529	16.2597	50.0414	0.00073723	3.02
45387694	NM_205637	Dr.106940	Hs.497148	10.9998	12.7176	15.2642	40.2677	0.002091	3.1
45387702	NM_205641			46.4898	36.5294	71.3435	110.248	0.029615	2.14
45387704	NM_205646	Dr.82524	Hs.188606	3.94333	5.68234	2.65464	37.5311	0.00068058	9.17
45387710	NM_205648	Dr.29778	Hs.631760	4.56597	3.24705	2.65464	28.5392	0.00051693	8.18
45387718	NM_205652	Dr.78113	Hs.655138	3.73579	5.14117	3.65013	11.7285	0.0038155	2.81
45387722	NM_205654	Dr.6046		13.2828	24.3529	17.9188	88.3544	0.0021172	4.77
45387740	NM_205659	Dr.29783	Hs.726160	0.622632	0.811763	0.66366	12.5104	2.3939e-05	17.89
45387744	NM_205661	Dr.83905		20.1318	19.2117	25.8827	43.7862	0.008931	2.01
45387764	NM_205673	Dr.701	Hs.309090	40.8862	53.847	41.8106	139.178	0.0019635	3.06
45387786	NM_205689	Dr.77328		25.5279	35.1764	22.2326	95.3915	0.0032981	3.45
45387794	NM_205693	Dr.78475	Hs.525709	0.415088	0.541176	0	13.6832	0.00012992	42.93
45387802				64.5462	83.8822	68.0252	238.479	0.001285	3.31
45387812	NM_205699	Dr.29812		47.5276	27.3294	26.5464	89.1363	0.01507	2.64
45387818	NM_205706	Dr.78085		29.4712	23.5411	20.9053	38.313	0.033008	1.55
45387822	NM_205708	Dr.76610	Hs.485246	2.49053	3.51764	3.98196	17.5927	0.00095396	5.28
45387832	NM_205709	Dr.78635		4.15088	2.43529	2.65464	10.9466	0.0050567	3.55
45387834	NM_205714	Dr.20705	Hs.18894	4.77351	7.03528	6.30477	17.5927	0.0031328	2.91
45387846	NM_205720	Dr.76291	Hs.592286	2.07544	1.62353	1.65915	19.5474	7.447e-05	10.94
45387872	NM_205733	Dr.2405	Hs.444360	12.4526	17.3176	22.5644	43.3953	0.012415	2.49
45387888	NM_205739	Dr.78415	Hs.474185	17.4337	26.247	25.5509	39.8768	0.027278	1.73
45387902	NM_205747			15.5658	14.0706	7.63209	83.663	0.0011847	6.73
45387914	NM_205754	Dr.79936	Hs.522752	1.45281	4.3294	2.98647	11.3375	0.00922	3.88
45387922	NM_205762	Dr.81750	Hs.8375	2.28298	1.35294	2.65464	11.3375	0.0017541	5.41
45433506				69.7348	23.5411	11.6141	115.721	0.044915	3.31
45433519	NM_205558	Dr.33122	Hs.653504	3.73579	1.35294	2.65464	12.9013	0.0041528	5
45433527	NM_199659	Dr.76883	Hs.146806	6.22632	2.97647	7.30026	11.3375	0.046056	2.06
45433529	NM_200182	Dr.5585		74.7158	94.7057	71.3435	230.66	0.0023453	2.87
45433530	NM_199591	Dr.76842		228.298	177.235	216.685	525.435	0.0023573	2.53
45433531				17.8488	25.4353	29.201	48.0867	0.018997	1.99
45433539	NM_200593		Hs.68714	17.2261	38.4235	27.2101	60.988	0.032005	2.21
45592937	NM_206829	Dr.77320	Hs.522310	4.15088	5.68234	0.99549	21.5022	0.0059644	5.96
45597469	NM_205757	Dr.79878		2.28298	1.08235	0.66366	13.6832	0.0015159	10.19
46195772	NM_200080			1099.57	936.504	580.703	4570.19	0.0017119	5.24
46195774	NM_201163	Dr.25168	Hs.489207	4.98105	10.5529	5.64111	41.4406	0.0026625	5.87
46195776	NM_201175	Dr.132376	Hs.475970	10.5847	4.87058	8.62758	19.9384	0.019228	2.48
46309466	NM_207049	Dr.104942	Hs.61960	8.5093	7.84705	7.30026	46.9138	7.9481e-05	5.95
46309468	NM_207050	Dr.3520	Hs.293971	7.05649	6.49411	5.97294	11.7285	0.0037663	1.8
46309476	NM_207054	Dr.79424	Hs.654566	2.90562	2.70588	2.32281	12.9013	0.00029503	4.88
46309478	NM_207055		Hs.503093	10.1697	13.8	13.2732	28.1483	0.0051256	2.27
46309480	NM_207056	Dr.141051	Hs.437451	21.1695	29.4941	47.7835	83.2721	0.023394	2.54
46309484	NM_207058	Dr.82071	Hs.631789	9.13193	10.2823	11.2822	18.3746	0.0060095	1.8
46309488	NM_207060		Hs.444569	66.4141	127.176	151.978	277.183	0.023764	2.41
46309492	NM_207062	Dr.76277		7.88667	14.0706	15.596	73.1074	0.0015107	5.84
46309518	NM_207074	Dr.76154	Hs.31819	24.4902	34.9058	33.8467	75.4531	0.0054662	2.43
46309524	NM_207081	Dr.85564	Hs.7764	13.6979	8.9294	9.29124	20.7203	0.022546	1.95
46309542	NM_207088	Dr.81051	Hs.727544	28.8486	23.8117	16.9233	146.997	0.00077519	6.34
46309548	NM_207091		Hs.91612	19.9242	17.8588	20.5735	52.3871	0.00060285	2.69
46309566	NM_207099	Dr.80117	Hs.332012	1.45281	5.41176	2.98647	20.3293	0.004434	6.19
46358339	NM_178436	Dr.28707	Hs.517582	3.94333	3.78823	4.97745	21.1112	0.00051905	4.98
46391101	NM_205721	Dr.76839		8.30176	7.03528	3.98196	31.2759	0.0026114	4.86
46402507	NM_199996			32.7919	74.1411	38.8241	310.413	0.0024124	6.39
46402512	NM_181330	Dr.75320		27.3958	46.2705	14.9324	186.092	0.003381	6.3
46559751	NM_131668	Dr.76046	Hs.291196	71.3951	57.3646	44.4652	91.482	0.049145	1.58
46559753	NM_199739	Dr.77219		42.9616	40.3176	54.0883	136.832	0.0021462	2.99
46559755	NM_199919	Dr.150746	Hs.514819	13.2828	13.5294	15.9278	41.4406	0.00094412	2.91
47085668	NM_213001	Dr.1761	Hs.495035	5.39614	4.59999	6.30477	17.2017	0.0017369	3.17
47085670	NM_213003	Dr.76093		83.6402	67.1058	51.1018	1479.35	4.4147e-05	21.99
47085674	NM_213000	Dr.107123	Hs.380138	2.90562	4.3294	2.32281	161.853	1.3935e-05	50.8
47085682	NM_212996	Dr.75603	Hs.448697	70.98	143.141	119.791	439.817	0.0041557	3.95
47085696	NM_212986	Dr.77915	Hs.412707	9.54702	1.62353	4.31379	21.5022	0.019479	4.17
47085700	NM_212983	Dr.26997		18.0563	16.5059	28.2056	44.5681	0.023122	2.13
47085712	NM_212972	Dr.75187	Hs.602015	92.7721	89.5646	117.136	229.096	0.0044813	2.29
47085714	NM_212973	Dr.75605	Hs.530402	10.7923	8.11763	11.9459	55.1238	0.00063344	5.36
47085734	NM_212963		Hs.505516	25.3204	21.1058	15.596	56.2966	0.0061549	2.72
47085742	NM_212959	Dr.84273		1.24526	2.97647	2.32281	11.7285	0.0030061	5.38
47085748	NM_213017	Dr.80802		5.60369	3.24705	2.65464	25.0207	0.0017833	6.52
47085774	NM_213058	Dr.67791	Hs.605502	22.2072	67.1058	25.8827	713.481	0.00045402	18.58
47085780	NM_213062	Dr.75314	Hs.533273	53.5463	57.094	56.7429	280.31	2.5741e-05	5.02
47085788	NM_213067	Dr.2413	Hs.171695	73.6781	67.9175	58.0703	100.474	0.017526	1.51
47085806	NM_213077		Hs.108106	0.207544	0.541176	0	10.1647	0.00021246	40.73
47085816	NM_213084	Dr.80820	Hs.591458	12.8677	24.0823	25.5509	84.0539	0.0039911	4.03
47085826	NM_213091	Dr.132530	Hs.656638	26.1505	19.4823	23.5599	69.9798	0.0017246	3.03
47085830	NM_213093	Dr.1142	Hs.523145	133.451	110.129	114.15	313.932	0.0013751	2.63
47085836	NM_213097	Dr.78310	Hs.170479	26.7732	27.0588	29.5329	51.9962	0.0012442	1.87
47085844	NM_213104	Dr.75881	Hs.507910	31.9618	40.8588	25.2191	84.4449	0.0076422	2.58
47085854	NM_213110	Dr.76342	Hs.151413	9.13193	19.4823	14.6005	79.7535	0.002103	5.54
47085870	NM_213125	Dr.31476	Hs.591003	11.6225	11.6353	9.29124	100.474	7.3098e-05	9.26
47085872	NM_213126			78.0365	43.8352	42.8061	207.594	0.0056898	3.78
47085874	NM_213127	Dr.31540	Hs.466154	2.90562	8.11763	6.96843	29.3211	0.0045795	4.89
47085878	NM_213129	Dr.31416	Hs.239154	12.4526	16.2353	15.2642	28.1483	0.0068075	1.92
47085886	NM_213133	Dr.75946		1.8679	5.95293	5.30928	12.9013	0.021479	2.95
47085896	NM_213140	Dr.2866	Hs.431367	13.9054	11.0941	15.2642	58.2513	0.00075643	4.34
47085902	NM_213144	Dr.76240	Hs.567380	22.4147	27.3294	27.2101	45.741	0.0064302	1.78
47085910	NM_213148	Dr.76714		7.26404	5.95293	4.31379	11.7285	0.02146	2.01
47085918	NM_213152	Dr.75391		57.4897	40.5882	16.9233	189.219	0.0060364	4.94
47085924	NM_213155			33.4146	25.1647	41.8106	101.256	0.0049537	3.03
47085928	NM_213158	Dr.76054		7.26404	8.38822	3.98196	57.4694	0.00067304	8.78
47085932	NM_213161	Dr.150253	Hs.530862	22.2072	31.1176	34.8422	106.729	0.0023296	3.63
47085942	NM_213166	Dr.35180	Hs.464813	87.1685	110.67	117.8	473.83	0.00062883	4.5
47085944	NM_213167	Dr.150576		27.1883	33.8235	31.5239	114.939	0.00052894	3.73
47085956	NM_213175	Dr.39071		24.2826	31.6588	20.5735	145.433	0.00074025	5.7
47085958	NM_213176	Dr.828	Hs.380857	23.2449	28.4117	23.5599	86.7906	0.00073158	3.46
47085966	NM_213183	Dr.75308	Hs.558364	0.207544	2.97647	0.66366	15.247	0.0038252	11.89
47085976	NM_213189		Hs.584823	20.5468	18.6706	19.9098	57.8604	0.00019183	2.94
47085990	NM_213197	Dr.75339	Hs.500775	9.13193	14.8823	14.9324	34.4035	0.0080385	2.65
47086002	NM_213205	Dr.77980	Hs.134084	3.52825	6.7647	8.95941	19.1565	0.015314	2.99
47086010	NM_213210	Dr.81528	Hs.408241	4.98105	3.51764	2.98647	10.1647	0.0087914	2.66
47086014			Hs.504687	296.995	131.776	149.987	1239.7	0.0024868	6.43
47086022	NM_213219	Dr.105980	Hs.399800	8.09421	4.05882	5.30928	13.6832	0.02195	2.35
47086028	NM_213223	Dr.10261		10.9998	18.4	12.6095	26.9755	0.028624	1.93
47086034	NM_213227	Dr.32515	Hs.726151	14.3205	23.2706	16.9233	64.1156	0.0033722	3.53
47086036	NM_213228		Hs.531701	24.2826	28.6823	12.2777	70.7617	0.0098424	3.25
47086042	NM_213231	Dr.75476		3.73579	6.49411	5.30928	28.1483	0.0012483	5.43
47086044	NM_213232	Dr.76703	Hs.525781	15.5658	20.8353	28.2056	67.2432	0.0063475	3.12
47086052	NM_213238	Dr.84990	Hs.517817	13.0753	18.1294	14.2687	26.1936	0.01815	1.73
47086054	NM_213239	Dr.16181		2.69807	7.57646	6.6366	40.2677	0.0018541	7.14
47086060			Hs.211463	12.4526	2.43529	5.64111	43.3953	0.0065765	6.34
47086062	NM_213243	Dr.80100	Hs.523230	4.77351	5.68234	5.30928	17.9836	0.00041776	3.42
47086074	NM_213250	Dr.76493	Hs.631725	30.509	32.4705	44.1334	108.293	0.0033927	3.03
47086078	NM_213253	Dr.33178	Hs.531330	3.11316	10.2823	6.96843	19.1565	0.027024	2.82
47086102	NM_213270	Dr.80904		36.5277	28.9529	38.8241	57.8604	0.015968	1.66
47086104	NM_213271	Dr.77145	Hs.155218	6.22632	20.2941	13.605	56.2966	0.0088759	4.21
47086114	NM_213278	Dr.32607	Hs.355934	104.81	89.5646	140.364	196.647	0.029963	1.76
47086118	NM_213280	Dr.32248	Hs.432996	20.5468	26.5176	30.8602	73.8893	0.0039306	2.84
47086130	NM_212952	Dr.9060	Hs.408018	1021.53	1149.46	1073.8	1841.76	0.0023804	1.7
47086138			Hs.42194	57.6972	73.0587	86.6076	147.388	0.012187	2.03
47086144	NM_212947	Dr.121066		3.52825	5.14117	7.30026	15.247	0.012154	2.86
47086146	NM_212944	Dr.78484	Hs.513094	4.15088	5.14117	5.30928	21.1112	0.00043401	4.34
47086150	NM_212942	Dr.151844	Hs.380081	3.52825	5.14117	2.98647	14.0741	0.0038084	3.62
47086162	NM_212936	Dr.8012	Hs.514556	0.207544	0.811763	0	12.1194	0.00041704	35.67
47086170	NM_212932	Dr.83956		3.94333	5.41176	5.30928	16.0289	0.0018861	3.28
47086176	NM_212931	Dr.79074	Hs.725958	10.3772	11.6353	1.32732	25.8026	0.031012	3.32
47086190	NM_212922	Dr.30339		8.92439	2.1647	2.32281	21.1112	0.017303	4.72
47086198	NM_212918	Dr.78313	Hs.546387	103.149	140.976	146.337	209.158	0.028347	1.61
47086200	NM_212919	Dr.86120	Hs.619593	8.92439	12.1765	11.6141	27.3664	0.003762	2.51
47086202	NM_212916	Dr.75201	Hs.118964	4.15088	3.51764	2.65464	11.7285	0.0027586	3.41
47086210	NM_212912	Dr.80302	Hs.642817	12.0375	10.2823	8.62758	22.675	0.0062069	2.2
47086214	NM_212910	Dr.83170	Hs.118958	6.43386	7.03528	1.99098	13.2923	0.035291	2.58
47086228	NM_212905	Dr.77817		18.8865	24.6235	28.5374	38.7039	0.034127	1.61
47086234	NM_212900	Dr.119953		3.52825	3.78823	7.63209	11.7285	0.036324	2.35
47086238	NM_212898	Dr.75863	Hs.522433	4.77351	11.6353	6.30477	18.3746	0.034392	2.43
47086240	NM_212899		Hs.369624	12.4526	17.5882	29.5329	47.3048	0.032094	2.38
47086246	NM_212894			23.66	34.3647	16.9233	69.5889	0.012793	2.79
47086260	NM_212889	Dr.86370		2.90562	4.3294	6.30477	18.3746	0.0049999	4.07
47086268	NM_212885	Dr.38267	Hs.567328	19.7167	30.0352	26.8782	69.9798	0.0046744	2.74
47086270	NM_212882	Dr.70621	Hs.724661	23.2449	20.5647	18.5825	55.1238	0.0015039	2.65
47086286	NM_212873	Dr.106930		2.07544	1.89411	8.29575	101.256	0.0004668	24.77
47086288	NM_212874	Dr.151787		4.56597	4.05882	5.64111	24.2388	0.00051448	5.1
47086294	NM_212869	Dr.30396	Hs.516826	20.9619	18.6706	16.9233	54.3419	0.0011194	2.88
47086318	NM_212857	Dr.79778	Hs.494192	7.05649	9.47057	5.97294	32.4487	0.0017224	4.33
47086420	NM_212808	Dr.132507		7.88667	4.59999	10.6186	20.3293	0.018437	2.64
47086430	NM_212802	Dr.75223		1.03772	2.97647	0.66366	12.9013	0.0040326	8.27
47086456	NM_212794		Hs.591569	20.7544	40.3176	43.8016	69.1979	0.041015	1.98
47086482	NM_212781	Dr.79866		9.33948	7.30587	2.98647	16.0289	0.036452	2.45
47086490	NM_212778	Dr.80209	Hs.535734	8.30176	6.49411	4.64562	23.066	0.0040991	3.56
47086498	NM_212775	Dr.860	Hs.31053	11.2074	11.9059	7.96392	47.3048	0.0010548	4.57
47086502	NM_212771	Dr.76410	Hs.508720	42.1314	52.2234	65.0387	137.614	0.0060926	2.59
47086518	NM_212763	Dr.6507	Hs.116651	11.2074	12.7176	11.6141	49.6505	0.00014023	4.19
47086520	NM_212764	Dr.75264	Hs.203910	40.056	53.0352	35.174	132.141	0.0035127	3.09
47086530	NM_212757			16.6035	26.7882	23.5599	264.672	0.00015439	11.86
47086550	NM_212747	Dr.7400		3.3207	1.08235	1.32732	18.3746	0.0018071	9.62
47086554	NM_212745	Dr.79191		5.60369	7.03528	2.32281	17.5927	0.011945	3.53
47086560	NM_212742		Hs.533803	18.4714	12.9882	15.2642	24.6298	0.029994	1.58
47086570	NM_212735	Dr.75288	Hs.75859	19.9242	16.2353	11.2822	61.3789	0.00297	3.88
47086574	NM_212733	Dr.78746		42.754	30.0352	31.192	57.4694	0.030497	1.66
47086580	NM_212732	Dr.48996	Hs.497492	21.9997	20.0235	21.9008	33.6216	0.0027865	1.58
47086582	NM_212729	Dr.79382		29.8863	14.8823	17.587	154.034	0.0011989	7.41
47086586	NM_212727		Hs.410228	2.07544	5.41176	1.65915	22.2841	0.0036949	7.31
47086590	NM_212725	Dr.77795	Hs.434053	10.3772	23	35.8376	56.6875	0.044388	2.46
47086600	NM_212721	Dr.32980	Hs.518265	46.6974	32.1999	59.7294	220.104	0.0020795	4.76
47086612	NM_212715		Hs.481464	20.9619	15.1529	30.5284	50.4324	0.024163	2.27
47086626	NM_212706			9.33948	10.5529	14.9324	31.6668	0.0070128	2.73
47086628	NM_212707	Dr.78695		6.84895	5.41176	6.30477	45.741	0.00010733	7.39
47086630	NM_212704	Dr.6639		11.2074	11.9059	15.9278	21.1112	0.031149	1.62
47086636	NM_212703	Dr.76183	Hs.277704	0.622632	3.78823	0.99549	10.9466	0.012017	6.07
47086640	NM_212701	Dr.30302	Hs.74870	17.6412	25.1647	16.5915	78.5807	0.0021258	3.97
47086644	NM_212699	Dr.150263	Hs.529303	181.393	247.858	274.092	667.74	0.0040312	2.85
47086652	NM_212695	Dr.76243		32.1693	31.1176	42.8061	96.1734	0.0037389	2.72
47086660	NM_212691	Dr.1778	Hs.200804	118.508	71.4352	119.791	752.967	0.00059985	7.29
47086662	NM_212688	Dr.14176	Hs.148641	25.3204	30.0352	18.5825	62.1608	0.0076637	2.52
47086666	NM_212685	Dr.4481	Hs.561064	44.8295	40.8588	40.4833	82.0992	0.0011717	1.95
47086674	NM_212681	Dr.3190	Hs.350194	63.9235	53.847	56.7429	112.202	0.0030696	1.93
47086676	NM_212682	Dr.1735	Hs.414565	19.9242	36.7999	23.2281	148.56	0.0017932	5.57
47086698	NM_212669	Dr.22923	Hs.80919	5.60369	7.30587	2.65464	20.7203	0.0074226	3.99
47086700	NM_212670		Hs.172865	6.84895	4.3294	2.32281	14.4651	0.016419	3.21
47086708	NM_212666	Dr.76359		2.90562	1.89411	4.97745	13.2923	0.0081874	4.08
47086710	NM_212663			13.4904	17.3176	11.9459	82.4902	0.00054982	5.79
47086714	NM_212661		Hs.527778	20.5468	38.6941	23.5599	128.231	0.0031082	4.65
47086718	NM_212659	Dr.11550	Hs.500013	16.396	24.3529	28.8692	44.5681	0.028041	1.92
47086724	NM_212657	Dr.78440	Hs.592334	18.679	12.447	28.8692	52.7781	0.020813	2.64
47086726	NM_212654		Hs.654527	19.5091	16.7764	35.5058	51.2143	0.04288	2.14
47086728	NM_212655	Dr.150395	Hs.31334	15.3583	11.0941	16.5915	23.8479	0.029928	1.66
47086732	NM_212653		Hs.502829	40.6786	18.6706	20.9053	67.2432	0.028654	2.51
47086742	NM_212646		Hs.405913	4.98105	9.19999	6.6366	30.8849	0.0025974	4.45
47086744	NM_212647	Dr.935	Hs.182625	12.4526	11.6353	15.596	23.4569	0.013641	1.77
47086748	NM_212645	Dr.75559	Hs.96996	24.9053	29.7647	18.2507	111.42	0.0014612	4.58
47086752	NM_212643	Dr.77782	Hs.593344	1.66035	1.35294	0	10.5556	0.0029853	10.51
47086762	NM_212636	Dr.77581	Hs.725954	8.71685	21.647	13.605	48.0867	0.012386	3.28
47086764	NM_212637	Dr.132178		82.1874	98.7646	62.384	189.219	0.0093462	2.33
47086770	NM_212632	Dr.4660		22.6223	18.4	15.2642	118.066	0.00045316	6.29
47086776	NM_212631	Dr.76083		2.90562	4.87058	1.99098	11.3375	0.01119	3.48
47086784	NM_212627	Dr.12519		51.6784	47.894	64.0432	144.651	0.0028912	2.65
47086790	NM_212621	Dr.77112	Hs.492859	15.1507	8.9294	10.6186	270.145	5.2975e-05	23.36
47086810	NM_212609			59.7727	50.0587	61.0567	195.865	0.00062364	3.44
47086812	NM_212610	Dr.75908	Hs.495755	3.73579	3.78823	2.98647	13.6832	0.00060818	3.91
47086814	NM_212607	Dr.77070	Hs.351296	10.3772	8.65881	5.64111	27.3664	0.0053317	3.33
47086826	NM_212601		Hs.726152	8.30176	6.49411	10.2867	15.6379	0.022255	1.87
47086830	NM_212599		Hs.465885	24.9053	21.9176	24.8873	89.1363	0.00023515	3.73
47086832	NM_212600	Dr.12392	Hs.48297	5.1886	5.68234	9.9549	14.0741	0.042714	2.03
47086840	NM_212595	Dr.76462	Hs.16003	6.84895	7.84705	9.9549	56.2966	0.0003859	6.85
47086852	NM_212589	Dr.782		2.28298	5.68234	0.99549	10.5556	0.032351	3.53
47086858	NM_212584	Dr.104499	Hs.660866	122.866	84.694	104.526	375.702	0.0016444	3.61
47086860	NM_212585	Dr.76387	Hs.232194	18.8865	27.6	26.8782	95.3915	0.0015442	3.9
47086862	NM_212582		Hs.514477	45.6597	59.5293	68.357	256.853	0.001099	4.44
47086868	NM_212581	Dr.78713	Hs.104019	1.66035	0.270588	0	16.8108	0.0010527	26.12
47086870	NM_212578		Hs.124246	1.45281	2.97647	1.32732	17.2017	0.0012324	8.96
47086874	NM_212576	Dr.78891		21.9997	32.4705	16.9233	55.9057	0.01986	2.35
47086876	NM_212577	Dr.76279		29.0562	32.7411	38.8241	110.638	0.0013467	3.3
47086894	NM_212566	Dr.32625		1.8679	2.1647	1.65915	35.5763	1.8625e-05	18.75
47086898	NM_212563	Dr.27686	Hs.654920	4.77351	5.95293	3.65013	16.4198	0.0032809	3.43
47086904	NM_212562	Dr.6695		35.6976	34.0941	27.2101	139.569	0.00059056	4.32
47086916	NM_213288	Dr.105434	Hs.501353	39.2258	19.7529	18.2507	91.091	0.010447	3.54
47086920	NM_213290	Dr.114196	Hs.500156	125.149	91.9999	148.992	256.853	0.014685	2.1
47086934	NM_213302	Dr.75633	Hs.591731	45.037	76.0352	53.4246	232.223	0.002816	3.99
47086950	NM_213312	Dr.12990	Hs.431101	39.6409	46.8117	50.4382	275.619	0.00019049	6.04
47086954	NM_213314	Dr.51625	Hs.471785	6.01877	5.14117	5.30928	12.9013	0.0013446	2.35
47086966	NM_213322	Dr.115933	Hs.78619	88.4137	130.964	126.759	173.972	0.049558	1.51
47086978	NM_213330	Dr.75230	Hs.474914	9.96211	14.0706	11.6141	44.5681	0.0013284	3.75
47086980	NM_213332		Hs.446065	7.26404	10.5529	10.2867	25.0207	0.0045302	2.67
47086992	NM_213339	Dr.80819	Hs.3873	26.7732	31.3882	40.4833	63.3337	0.017085	1.93
47086994	NM_213343	Dr.79112		4.77351	8.65881	9.9549	19.9384	0.016355	2.56
47087000	NM_213349		Hs.651512	17.0186	27.3294	21.569	178.273	0.00036291	8.11
47087002	NM_213350	Dr.5516		6.22632	10.5529	12.2777	25.4117	0.013138	2.62
47087010	NM_213354	Dr.9055	Hs.211800	4.77351	4.59999	3.65013	12.9013	0.001568	2.97
47087012	NM_213355		Hs.516450	6.64141	5.41176	6.96843	19.1565	0.0013931	3.02
47087018	NM_213358	Dr.79494	Hs.25300	42.5465	29.4941	65.0387	95.7824	0.040219	2.1
47087032	NM_213365	Dr.117991	Hs.503222	27.3958	26.247	21.569	202.511	9.9229e-05	8.08
47087042	NM_213370	Dr.3514	Hs.173162	13.6979	23.2706	20.9053	46.9138	0.010746	2.43
47087046	NM_213372		Hs.98791	14.5281	15.6941	9.29124	93.0458	0.00060475	7.06
47087048	NM_213373	Dr.76569	Hs.120766	32.3769	26.7882	30.8602	61.7699	0.0027643	2.06
47087052	NM_213375	Dr.4181		11.6225	11.0941	8.95941	25.4117	0.0028711	2.41
47087054	NM_213376	Dr.75358		29.8863	35.7176	58.0703	120.021	0.011706	2.91
47087066	NM_213382		Hs.584801	146.734	199.694	160.274	311.586	0.012177	1.84
47087068	NM_213383	Dr.32199		8.30176	11.6353	8.95941	43.0043	0.00090396	4.46
47087070	NM_213384			12.8677	20.0235	20.2416	44.5681	0.0078708	2.52
47087074	NM_213386	Dr.7974	Hs.474217	1.24526	1.08235	0	12.9013	0.0010023	16.63
47087206	NM_213553			31.9618	50.8705	49.7745	182.182	0.001965	4.12
47087216	NM_213538		Hs.5613	30.509	30.847	25.2191	90.3091	0.00087435	3.13
47087218	NM_213539	Dr.33564	Hs.596014	8.09421	7.03528	2.65464	14.4651	0.035054	2.44
47087224	NM_213532	Dr.79921	Hs.522110	72.8479	56.2823	87.6031	125.104	0.028017	1.73
47087226	NM_213533	Dr.75874		14.113	16.5059	19.2461	34.7944	0.0064875	2.09
47087228	NM_213530			52.0935	53.5764	63.0477	123.149	0.002592	2.19
47087230	NM_213531	Dr.75452	Hs.12457	10.7923	21.647	19.9098	54.7328	0.0079971	3.14
47087234	NM_213529	Dr.78492	Hs.523054	86.5458	67.9175	73.3344	211.503	0.0016557	2.79
47087254	NM_213517		Hs.12107	34.0372	35.447	55.7474	106.729	0.011437	2.56
47087258	NM_213515	Dr.9101	Hs.491695	29.8863	30.847	34.1785	85.6177	0.00058815	2.71
47087268	NM_213505	Dr.80620	Hs.475392	13.6979	14.3412	14.2687	42.2224	5.0654e-05	2.99
47087270	NM_213506		Hs.270084	2.90562	2.43529	5.64111	15.247	0.0073024	4.17
47087272	NM_213503	Dr.76176	Hs.514435	6.84895	9.74116	2.65464	19.9384	0.021885	3.11
47087274	NM_213504	Dr.75211	Hs.484138	12.6602	7.30587	10.2867	20.7203	0.021033	2.05
47087278	NM_213502	Dr.155062		14.5281	18.9411	12.6095	28.1483	0.020697	1.83
47087280	NM_213499	Dr.76576		9.75456	8.9294	8.62758	76.6259	2.8531e-05	8.42
47087282	NM_213500	Dr.76546	Hs.5298	18.0563	30.5764	20.2416	43.7862	0.032729	1.91
47087290	NM_213495	Dr.7761		8.5093	3.78823	9.29124	18.7655	0.021181	2.61
47087304	NM_213485	Dr.76535	Hs.546407	6.01877	11.6353	9.62307	28.1483	0.0073288	3.1
47087306	NM_213486			10.9998	12.9882	19.9098	64.1156	0.002957	4.38
47087316	NM_213478	Dr.76853	Hs.524731	11.4149	10.0117	14.2687	23.4569	0.011707	1.97
47087318	NM_213479	Dr.76589	Hs.26703	28.226	30.5764	43.4697	95.0005	0.0060305	2.79
47087320	NM_213475	Dr.75321	Hs.276925	9.33948	12.447	11.6141	25.8026	0.0039715	2.32
47087330	NM_213471	Dr.77368	Hs.530436	55.8293	83.341	89.2623	320.578	0.0017749	4.21
47087332	NM_213468	Dr.76207	Hs.234642	9.96211	7.03528	10.2867	212.285	2.6882e-05	23.34
47087336	NM_213467	Dr.4224	Hs.154320	24.2826	31.3882	32.1875	82.0992	0.0022534	2.8
47087338	NM_213389	Dr.75567	Hs.500674	2.49053	4.59999	2.65464	11.7285	0.0062371	3.61
47087340	NM_213466		Hs.708261	102.734	116.353	199.43	406.587	0.012552	2.91
47087350				12.6602	11.9059	11.2822	20.3293	0.0023596	1.7
47087356	NM_213408	Dr.75253		42.754	30.3058	20.9053	125.495	0.0045067	4.01
47087358	NM_213404	Dr.77330	Hs.643030	29.0562	26.247	15.2642	43.3953	0.041922	1.84
47087362	NM_213407	Dr.32820	Hs.194718	18.0563	31.6588	27.2101	82.0992	0.0049868	3.2
47087364	NM_213414	Dr.67702	Hs.514496	15.3583	16.2353	12.9414	37.1401	0.0019863	2.5
47087368	NM_213416	Dr.80539	Hs.25597	37.1504	57.094	24.5554	1000.05	9.7027e-05	25.25
47087380	NM_213420	Dr.80980	Hs.591615	6.22632	4.59999	3.98196	25.4117	0.0010276	5.15
47087382	NM_213421	Dr.20170	Hs.73722	7.05649	12.1765	6.30477	37.922	0.0039359	4.45
47087386	NM_213423	Dr.81879	Hs.286145	3.3207	4.59999	8.95941	13.6832	0.042798	2.43
47087394	NM_213428	Dr.50843	Hs.114286	66.2065	152.882	56.0793	1724.08	0.00035402	18.8
47087396	NM_213431	Dr.3849	Hs.310536	1.8679	3.51764	2.65464	14.0741	0.0016375	5.25
47087404	NM_213435	Dr.79415	Hs.4104	17.8488	30.0352	27.2101	53.9509	0.015804	2.16
47087410	NM_213434		Hs.371856	10.9998	7.84705	19.2461	29.7121	0.037501	2.34
47087414	NM_213436	Dr.77206	Hs.643512	4.35842	5.68234	3.98196	17.9836	0.0014854	3.85
47087418	NM_213443	Dr.75494		28.0184	36.7999	34.1785	94.6096	0.0017907	2.87
47087422	NM_213442	Dr.20025	Hs.18192	13.0753	17.047	15.2642	49.6505	0.0010649	3.28
47087426	NM_213444	Dr.1920	Hs.241576	54.3765	87.3999	76.9846	259.199	0.0027236	3.55
47087430	NM_213446	Dr.80773	Hs.44766	4.15088	8.38822	12.6095	19.9384	0.0417	2.38
47087434	NM_213448		Hs.567968	105.64	436.188	150.651	2187.36	0.0027869	9.48
47087436	NM_213450			6.01877	8.11763	11.2822	25.4117	0.0081794	3
47087446	NM_213457	Dr.16859		52.7162	63.5881	77.6482	219.322	0.002164	3.39
47087454	NM_213459	Dr.17116		16.6035	12.9882	15.596	80.9264	0.00026549	5.37
47087458	NM_213464	Dr.18174	Hs.727580	7.05649	13.5294	7.30026	51.2143	0.0025044	5.51
47087460	NM_213465	Dr.33071	Hs.272927	9.96211	11.6353	8.29575	27.7574	0.0028422	2.79
47087629	NM_213015			63.716	116.353	88.9304	231.442	0.011333	2.58
47087635	NM_213014	Dr.151164	Hs.352661	4.98105	7.30587	3.65013	10.1647	0.043727	1.91
47087645	NM_213013	Dr.47533		12.2451	10.0117	5.64111	19.9384	0.031718	2.14
47174754	NM_213638	Dr.75720	Hs.632717	30.7165	53.3058	41.1469	247.08	0.0010095	5.92
47271365	NM_131512	Dr.8425	Hs.532795	1.66035	3.78823	3.65013	20.7203	0.001501	6.83
47271383	NM_213641	Dr.33445		45.4521	51.4117	127.091	627.473	0.0022508	8.41
47271385	NM_213544	Dr.150684	Hs.654351	6.43386	10.0117	10.2867	32.4487	0.0028308	3.64
47271389	NM_213640	Dr.94		17.0186	29.4941	15.596	109.466	0.0024667	5.29
47271393	NM_213642	Dr.76188	Hs.600861	21.5846	35.447	9.62307	432.78	0.00032939	19.48
47271411	NM_131351	Dr.8127		78.6591	119.87	112.159	266.236	0.0059952	2.57
47271414	NM_131424	Dr.84493	Hs.430733	40.6786	55.1999	66.366	150.124	0.0059516	2.78
47271418	NM_131833	Dr.112951		87.1685	89.0234	95.8989	317.841	0.00013628	3.5
47271430	NM_182893	Dr.80532	Hs.476353	7.88667	9.47057	13.9369	27.7574	0.010501	2.66
47271436	NM_200056	Dr.76418	Hs.30011	30.0939	29.2235	20.9053	143.087	0.00063261	5.35
47271441	NM_199593	Dr.32562		27.6033	37.8823	29.201	93.4367	0.0026678	2.96
47271548	NM_213556	Dr.10326		11.4149	5.95293	5.64111	32.8397	0.0054917	4.28
47497971	NM_213663	Dr.7488	Hs.31082	13.9054	16.5059	1.99098	63.7246	0.0070444	5.9
47550680	NM_214681	Dr.4114	Hs.435811	5.1886	13.2588	5.64111	21.1112	0.038366	2.63
47550684	NM_214682	Dr.76915	Hs.191215	11.83	8.38822	12.2777	26.9755	0.0056944	2.49
47550686	NM_214690	Dr.5194	Hs.726269	35.49	41.9411	77.3164	137.223	0.022274	2.66
47550690	NM_214692		Hs.496984	18.8865	16.2353	12.9414	58.6423	0.0016545	3.66
47550694	NM_214694	Dr.75493	Hs.709957	1.24526	5.14117	6.6366	19.1565	0.011466	4.41
47550698	NM_214696	Dr.75407	Hs.472056	26.7732	45.1882	55.0838	225.968	0.0020325	5.34
47550704	NM_214695	Dr.7307	Hs.173043	5.60369	5.68234	6.96843	32.8397	0.0002851	5.4
47550708	NM_214698	Dr.77677	Hs.74137	100.036	117.706	126.095	309.24	0.0015588	2.7
47550714	NM_214706	Dr.35374		61.6405	103.094	49.7745	284.611	0.0057036	3.98
47550722	NM_214713	Dr.76993		48.3577	54.6587	55.0838	148.56	0.00051186	2.82
47550736	NM_214722	Dr.32463	Hs.128065	59.7727	59.5293	46.1244	184.919	0.0012097	3.35
47550752	NM_214732	Dr.134285	Hs.113227	6.22632	8.9294	7.30026	25.8026	0.0018231	3.45
47550760	NM_214736	Dr.155336		53.3388	105.529	55.7474	609.489	0.00099863	8.52
47550772	NM_214743	Dr.79734	Hs.8859	4.35842	2.70588	3.3183	25.8026	0.0004964	7.46
47550778	NM_214752		Hs.350268	81.7723	79.0116	99.8808	132.532	0.020016	1.53
47550780	NM_214748	Dr.75745	Hs.372265	7.67913	7.03528	7.30026	20.7203	0.00023002	2.82
47550788	NM_214753	Dr.78758		72.4328	133.129	92.2487	211.894	0.024251	2.13
47550792	NM_214756	Dr.17927	Hs.482043	76.5837	68.4587	57.0748	119.239	0.011713	1.77
47550794	NM_214763	Dr.77778	Hs.8769	15.5658	12.1765	8.62758	34.7944	0.0078563	2.87
47550796	NM_214759		Hs.726036	233.487	147.47	136.714	470.702	0.010388	2.73
47550798	NM_214766	Dr.67653	Hs.656639	14.7356	21.647	16.2597	88.3544	0.00086461	5.04
47550800	NM_214761	Dr.32955		34.4523	52.2234	55.7474	215.413	0.0015232	4.54
47550804				25.3204	20.8353	23.2281	51.9962	0.0020173	2.25
47550806	NM_214770			22.8298	41.3999	33.8467	59.4242	0.038452	1.82
47550808	NM_214767	Dr.82326	Hs.163776	7.47158	10.0117	18.2507	35.9673	0.017902	3.02
47550812	NM_214769	Dr.6495	Hs.316890	3.52825	5.68234	6.30477	11.3375	0.018719	2.19
47550826	NM_214697	Dr.80643	Hs.251531	12.0375	22.1882	22.2326	43.7862	0.017998	2.33
47550828	NM_214704	Dr.6571	Hs.149185	37.773	47.894	45.1289	173.972	0.00053258	3.99
47550832	NM_214716		Hs.90093	2.90562	13.5294	2.98647	47.3048	0.0073361	7.31
47550854	NM_214780	Dr.78231	Hs.11417	22.2072	18.9411	27.8737	99.6919	0.0011725	4.33
47550878	NM_214792	Dr.84298		15.5658	11.6353	27.2101	76.235	0.006428	4.2
47550894	NM_214801	Dr.19021		26.9807	25.7058	26.8782	53.56	0.00023803	2.02
47550896	NM_214802	Dr.113437		4.35842	6.7647	4.64562	17.9836	0.0036259	3.42
47550906	NM_214807	Dr.89723	Hs.26770	1.8679	1.62353	1.65915	34.4035	7.2886e-06	20.04
47551336	NM_214818			14.9432	16.5059	11.9459	48.0867	0.0015999	3.32
47551342	NM_214817	Dr.16617	Hs.355570	9.13193	4.87058	7.30026	21.1112	0.0074666	2.97
47777301	NM_001001400	Dr.80288	Hs.412186	7.67913	6.49411	9.62307	21.5022	0.0043959	2.71
47777320	NM_001001402	Dr.9565		34.2447	45.4588	32.5193	110.638	0.0030917	2.96
48597016	NM_001001592	Dr.75178		19.7167	18.4	27.5419	65.2884	0.0042529	2.98
48762655	NM_200710	Dr.80988		5.1886	6.7647	5.30928	15.247	0.0029956	2.65
48762658	NM_212641	Dr.76539		29.6788	43.8352	36.5013	69.1979	0.015301	1.89
48762659	NM_001001594	Dr.3432		6.64141	17.3176	7.63209	40.6587	0.012527	3.86
48762661	NM_200226	Dr.14704	Hs.532851	1.45281	3.51764	0	19.9384	0.0030772	12.03
48762664	NM_001001589		Hs.528803	105.64	113.376	151.646	188.437	0.044806	1.53
48762666	NM_182968	Dr.75575	Hs.489142	30.0939	19.7529	37.165	183.746	0.0010649	6.34
48926636	NM_001001724		Hs.595072	18.0563	31.6588	21.2371	53.56	0.01838	2.26
48926638	NM_001001729	Dr.1058		14.9432	5.41176	1.65915	54.7328	0.0068179	7.46
48976046	NM_200101	Dr.4621		5.60369	5.41176	2.65464	10.1647	0.026466	2.23
49227274	NM_001001815	Dr.78546		11.83	37.3411	27.5419	92.2639	0.012148	3.61
49227306	NM_001001817	Dr.78702		4.56597	11.6353	8.62758	166.935	0.00016333	20.17
49227579	NM_001001836	Dr.4192	Hs.16157	6.22632	14.3412	15.596	30.8849	0.023444	2.56
49227596	NM_001001838	Dr.79693	Hs.528574	3.94333	7.84705	4.64562	17.2017	0.010249	3.14
49227648	NM_001001844	Dr.53867	Hs.368367	16.8111	19.2117	13.9369	34.7944	0.0070389	2.09
49274613	NM_199877	Dr.7298		7.26404	7.57646	6.96843	19.1565	0.00021178	2.64
49274616	NM_200934	Dr.105413		3.52825	3.78823	3.65013	24.2388	1.8447e-05	6.63
49402290	NM_200104	Dr.67768		42.1314	74.4116	26.5464	250.207	0.004815	5.25
49533614	NM_001001889	Dr.29035		35.0749	56.0117	105.854	469.138	0.0026991	7.15
50080157	NM_001001940	Dr.14625	Hs.75724	57.0746	53.5764	46.788	302.203	0.00014661	5.76
50080159	NM_001001942	Dr.75554	Hs.111779	23.2449	9.74116	16.2597	56.2966	0.009407	3.43
50080165	NM_001001941	Dr.2921	Hs.162121	43.7918	45.7293	21.9008	106.338	0.011971	2.86
50080169	NM_001001943	Dr.76814	Hs.189329	11.4149	10.8235	19.578	27.3664	0.041674	1.96
50233794	NM_183072	Dr.77564		23.4525	14.8823	16.2597	69.9798	0.0026382	3.85
50233896	NM_199626	Dr.65392	Hs.443240	7.47158	6.22352	4.97745	28.1483	0.0010881	4.52
50233908	NM_194378	Dr.76631		10.1697	13.2588	8.95941	190.001	5.112e-05	17.6
50344745	NM_001002046	Dr.87290	Hs.489132	6.43386	6.22352	7.63209	12.5104	0.0056979	1.85
50344747	NM_001002047	Dr.86806	Hs.653135	8.71685	5.95293	9.29124	14.4651	0.023522	1.81
50344753	NM_001002050	Dr.80211	Hs.503597	7.88667	13.2588	15.2642	23.066	0.038516	1.9
50344755	NM_001002051	Dr.31060	Hs.523855	37.9805	49.7882	66.6978	205.639	0.0029082	3.99
50344767	NM_001002057	Dr.3328	Hs.241575	17.8488	14.6117	11.6141	24.2388	0.033497	1.65
50344775	NM_001002061	Dr.75565	Hs.517601	20.3393	27.0588	15.2642	92.6548	0.0022606	4.44
50344783	NM_001002065	Dr.76794	Hs.183958	41.9239	68.4587	52.0973	111.42	0.017838	2.06
50344789	NM_001002068			181.601	93.6234	118.131	371.01	0.011737	2.83
50344797	NM_001002072		Hs.108104	6.01877	28.4117	14.6005	95.0005	0.0068079	5.81
50344799	NM_001002073	Dr.78988		83.4327	88.4822	98.8853	159.898	0.0042625	1.77
50344827	NM_001002087	Dr.132353		12.8677	9.47057	12.9414	19.9384	0.018869	1.7
50344833	NM_001002090	Dr.83592	Hs.77254	3.73579	5.14117	6.96843	18.3746	0.0052598	3.48
50344835	NM_001002091	Dr.1187		64.5462	68.7293	68.6888	275.619	4.517e-05	4.09
50344841	NM_001002094	Dr.77956	Hs.339024	43.7918	37.0705	56.4111	73.4983	0.039185	1.61
50344845	NM_001002096	Dr.81815	Hs.82719	10.3772	14.0706	10.2867	19.5474	0.024146	1.69
50344847	NM_001002097	Dr.13925	Hs.649307	122.658	104.988	74.9936	247.47	0.0088978	2.45
50344865	NM_001002105	Dr.3719	Hs.20157	27.6033	30.3058	35.8376	65.2884	0.0049784	2.09
50344873	NM_001002109	Dr.84638		8.30176	13.5294	3.98196	20.7203	0.047854	2.41
50344879	NM_001002112		Hs.505059	37.9805	41.6705	38.4923	74.6712	0.0010763	1.9
50344883	NM_001002114	Dr.76713	Hs.524741	11.2074	4.3294	2.65464	24.2388	0.020063	4
50344885	NM_001002115	Dr.3524	Hs.716733	10.1697	10.8235	6.96843	22.675	0.0076963	2.43
50344891	NM_001002118	Dr.84471		3.73579	10.5529	1.99098	18.7655	0.036589	3.46
50344899	NM_001002122	Dr.79272		1.8679	7.57646	5.30928	26.1936	0.0060062	5.33
50344905	NM_001002125	Dr.110866	Hs.487175	4.98105	3.24705	4.64562	12.9013	0.0039714	3.01
50344915	NM_001002130	Dr.33446	Hs.246381	4.98105	8.65881	6.96843	29.7121	0.0021922	4.33
50344917	NM_001002131		Hs.78466	21.7921	18.1294	27.2101	79.3626	0.0021393	3.55
50344929	NM_001002137			2.69807	8.9294	8.62758	90.7001	0.0005774	13.43
50344959	NM_001002152	Dr.5310	Hs.190334	15.3583	20.8353	17.587	39.0949	0.005441	2.18
50344963	NM_001002154		Hs.654529	3.73579	4.59999	1.65915	20.3293	0.0025416	6.1
50344979	NM_001002162	Dr.75486	Hs.477325	5.39614	14.0706	10.6186	37.1401	0.0086069	3.7
50344981	NM_001002163	Dr.31823		9.54702	4.87058	4.31379	65.6794	0.00076201	10.52
50344991	NM_001002168			16.396	20.5647	14.2687	88.7453	0.00066839	5.2
50345017	NM_001002183	Dr.77001		5.39614	9.74116	2.98647	39.4858	0.003412	6.54
50345019	NM_001002180	Dr.35822	Hs.567419	8.5093	8.65881	25.5509	58.2513	0.016162	4.09
50345061	NM_001002200	Dr.78123	Hs.632685	6.64141	7.03528	7.30026	15.6379	0.00055112	2.24
50345079	NM_001002211	Dr.28994	Hs.567619	3.52825	3.24705	0.66366	30.8849	0.000973	12.46
50345083	NM_001002213			4.77351	5.41176	6.30477	10.1647	0.0084918	1.85
50345089				0.207544	3.51764	0.66366	25.8026	0.0017761	17.64
50345097	NM_001002220	Dr.76558	Hs.511768	6.22632	10.0117	8.62758	19.5474	0.0096157	2.36
50345105	NM_001002222	Dr.132625	Hs.20447	6.64141	8.9294	13.605	25.4117	0.016783	2.61
50345113	NM_001002226	Dr.19647	Hs.18442	8.71685	17.3176	10.9504	28.5392	0.024362	2.31
50345115	NM_001002228		Hs.57988	4.35842	6.22352	1.32732	12.5104	0.026989	3.15
50355953	NM_131691	Dr.77753	Hs.154210	2.49053	8.11763	3.3183	56.2966	0.0011435	12.13
50355965	NM_001001841	Dr.86023		3.11316	1.62353	2.32281	11.7285	0.0021335	4.98
50539663	NM_001002297	Dr.76519	Hs.313544	3.94333	7.03528	3.65013	21.8931	0.00391	4.49
50539669	NM_001002300	Dr.4758		33.6221	25.1647	39.1559	68.0251	0.012999	2.08
50539677	NM_001002304	Dr.28948		12.0375	10.0117	20.2416	32.4487	0.027771	2.3
50539679	NM_001002305	Dr.89943		9.13193	4.59999	9.9549	16.0289	0.039991	2.03
50539691	NM_001002316	Dr.84279	Hs.185675	13.6979	36.5294	24.8873	80.1445	0.013988	3.2
50539703	NM_001002322	Dr.13027		15.3583	15.9647	17.9188	32.8397	0.0021129	2
50539737	NM_001002335	Dr.75709	Hs.594238	3.11316	1.62353	1.32732	47.6957	0.0001484	23.6
50539741	NM_001002337	Dr.78079	Hs.199625	18.4714	12.1765	12.2777	30.103	0.017019	2.1
50539745	NM_001002339	Dr.79766	Hs.470233	6.64141	6.22352	5.30928	18.3746	0.00096488	3.03
50539749	NM_001002341	Dr.83309	Hs.726537	0.415088	1.89411	0.99549	10.1647	0.0022865	9.23
50539777	NM_001002355	Dr.4044	Hs.78769	2.69807	6.49411	1.65915	23.066	0.005594	6.38
50539791	NM_001002366	Dr.152197		43.9993	42.2117	70.6798	121.585	0.017225	2.32
50539799	NM_001002370	Dr.18499	Hs.134846	5.81123	5.95293	8.29575	11.7285	0.024781	1.75
50539813	NM_001002373		Hs.435012	16.6035	21.647	20.9053	30.103	0.021852	1.53
50539817	NM_001002375	Dr.25733	Hs.423935	10.3772	12.7176	8.95941	33.2306	0.0022901	3.11
50539819	NM_001002380	Dr.78178	Hs.444673	19.9242	22.7294	24.2236	46.5229	0.0026928	2.09
50539823	NM_001002382	Dr.84194	Hs.535224	1.03772	4.87058	1.65915	10.9466	0.019972	4.34
50539827	NM_001002384	Dr.121547	Hs.657632	2.07544	3.78823	0.66366	14.4651	0.005268	6.65
50539831	NM_001002386	Dr.75960	Hs.3100	152.13	181.835	158.283	618.872	0.00039528	3.77
50539837	NM_001002385	Dr.31778	Hs.145402	5.1886	5.95293	1.99098	12.1194	0.024274	2.77
50539841	NM_001002387	Dr.77309	Hs.104741	0.207544	0.270588	0.33183	27.3664	1.5092e-06	101.36
50539853	NM_001002393		Hs.595250	2.90562	1.89411	1.99098	15.247	0.00060393	6.74
50539889	NM_001002411	Dr.76620		7.05649	5.95293	7.30026	32.0578	0.00025507	4.74
50539901	NM_001002417	Dr.529	Hs.567493	5.60369	7.03528	4.31379	16.8108	0.0048388	2.97
50539903	NM_001002422	Dr.77086		5.1886	10.8235	2.32281	51.6052	0.0029926	8.44
50539909	NM_001002421	Dr.8026	Hs.432729	30.0939	28.6823	23.8918	57.8604	0.0038086	2.1
50539913	NM_001002423	Dr.75893	Hs.254642	14.5281	14.0706	27.2101	54.3419	0.01421	2.92
50539915	NM_001002428	Dr.79510	Hs.421848	4.98105	11.0941	4.64562	21.1112	0.02124	3.06
50539933	NM_001002433	Dr.123434		15.5658	3.78823	10.9504	25.8026	0.044834	2.55
50539951	NM_001002446			190.318	132.859	241.904	457.801	0.013378	2.43
50539957	NM_001002445	Dr.15949		23.0374	21.9176	30.5284	104.383	0.00116	4.15
50539965	NM_001002449		Hs.9825	28.226	24.3529	42.4742	60.597	0.034485	1.91
50539967	NM_001002454	Dr.83150	Hs.709271	3.94333	5.14117	5.64111	12.1194	0.0048279	2.47
50539975	NM_001002458	Dr.31557		6.01877	4.87058	4.64562	12.1194	0.0037464	2.34
50539989	NM_001002461	Dr.79021		51.4709	128.259	9.9549	663.049	0.003322	10.49
50539997	NM_001002465		Hs.75056	8.71685	21.647	9.62307	49.2595	0.01308	3.7
50540005	NM_001002469			21.377	30.847	35.5058	240.042	0.00038654	8.21
50540013	NM_001002473	Dr.28553	Hs.372616	1.03772	4.05882	2.98647	10.5556	0.012937	3.92
50540025	NM_001002482	Dr.76532	Hs.432413	8.71685	4.3294	0.66366	19.1565	0.02409	4.19
50540039	NM_001002485	Dr.81859	Hs.352839	36.3202	43.8352	49.1108	112.202	0.0028724	2.6
50540063	NM_001002497	Dr.75282	Hs.435941	6.22632	10.2823	14.9324	48.0867	0.0044289	4.59
50540085	NM_001002512	Dr.81184	Hs.406551	3.11316	3.51764	1.65915	13.6832	0.0024818	4.95
50540087	NM_001002509	Dr.79365		5.1886	6.49411	4.97745	17.2017	0.0016298	3.1
50540097	NM_001002518		Hs.534261	12.0375	12.1765	7.30026	31.6668	0.0056551	3.01
50540103	NM_001002517	Dr.75251		2.69807	2.1647	2.98647	11.3375	0.00072406	4.33
50540111	NM_001002521	Dr.7472	Hs.9534	10.3772	32.1999	17.2552	117.676	0.0043043	5.9
50540129	NM_001002534	Dr.83130	Hs.696283	3.94333	12.447	5.64111	30.494	0.012298	4.15
50540139	NM_001002535	Dr.88744	Hs.532164	5.39614	3.78823	5.30928	10.1647	0.0091698	2.1
50540141	NM_001002540	Dr.83100	Hs.15961	3.11316	3.78823	9.29124	21.5022	0.014505	3.98
50540151	NM_001002543	Dr.85452		10.1697	16.5059	13.9369	253.335	5.8113e-05	18.71
50540157	NM_001002546	Dr.824		55.4142	42.4823	66.6978	123.931	0.010101	2.26
50540161	NM_001002548		Hs.112444	45.8672	65.7528	36.5013	152.47	0.0069454	3.09
50540165	NM_001002550	Dr.81357	Hs.495728	4.15088	7.57646	5.64111	10.9466	0.035444	1.89
50540175	NM_001002555		Hs.626404	3.3207	7.03528	8.62758	47.3048	0.0014622	7.48
50540177	NM_001002556	Dr.27215	Hs.418450	9.54702	20.0235	13.605	34.7944	0.021634	2.42
50540181	NM_001002558	Dr.85416	Hs.75639	6.64141	13.5294	10.2867	41.8315	0.00394	4.12
50540187	NM_001002561	Dr.84618	Hs.655445	14.3205	25.9764	18.5825	156.77	0.00061992	7.99
50540199	NM_001002567	Dr.32124	Hs.515254	1.66035	4.59999	0.33183	30.494	0.0019959	13.88
50540209	NM_001002572	Dr.81975	Hs.12152	12.6602	18.4	13.2732	27.3664	0.019982	1.85
50540213	NM_001002574	Dr.79916	Hs.282735	30.0939	45.4588	56.0793	117.676	0.010299	2.68
50540215	NM_001002575	Dr.13739	Hs.31498	9.13193	14.6117	6.6366	58.2513	0.0023946	5.75
50540235	NM_001002585		Hs.517962	9.13193	11.9059	16.2597	41.0496	0.0053379	3.3
50540261	NM_001002598	Dr.88676	Hs.327252	5.60369	8.11763	5.30928	37.5311	0.00081002	5.92
50540283	NM_001002609	Dr.80734	Hs.471441	15.7733	17.047	18.2507	114.548	5.4851e-05	6.73
50540285	NM_001002610		Hs.632326	56.2444	89.8352	75.3254	204.857	0.0054602	2.78
50540293	NM_001002613	Dr.33416	Hs.449628	17.6412	14.0706	11.6141	27.3664	0.017536	1.89
50540311	NM_001002622	Dr.81006	Hs.137427	4.15088	9.47057	8.95941	34.4035	0.0039409	4.57
50540313	NM_001002623	Dr.84875	Hs.17466	24.4902	3.78823	4.31379	121.976	0.0037429	11.23
50540333	NM_001002633	Dr.132558	Hs.352671	3.94333	5.95293	4.31379	14.856	0.0039857	3.14
50540349	NM_001002641	Dr.75329	Hs.517034	17.2261	13.5294	17.587	25.0207	0.020834	1.55
50540359	NM_001002646	Dr.88169	Hs.654536	3.94333	3.78823	3.98196	25.8026	6.95e-06	6.61
50540363	NM_001002648	Dr.32995		9.13193	10.0117	11.9459	34.0125	0.0012138	3.28
50540369	NM_001002651	Dr.76343	Hs.474596	125.979	178.588	248.541	437.471	0.019085	2.37
50540373	NM_001002653	Dr.77198		110.621	140.435	37.8286	1009.43	0.0011118	10.48
50540411	NM_001002672	Dr.81756	Hs.632317	16.8111	18.9411	22.5644	41.4406	0.0059043	2.13
50540413	NM_001002673	Dr.76208	Hs.502883	9.13193	10.8235	15.2642	31.6668	0.0084725	2.7
50540433	NM_001002683	Dr.75694	Hs.502914	4.77351	4.87058	8.62758	37.5311	0.0015818	6.16
50540449	NM_001002692			23.4525	24.6235	26.5464	64.1156	0.00049843	2.58
50540477	NM_001002706	Dr.134016		29.4712	35.1764	8.62758	59.4242	0.049535	2.43
50540487	NM_001002709	Dr.28581		3.94333	5.14117	5.30928	25.0207	0.0004665	5.21
50540491	NM_001002711	Dr.84265	Hs.7549	13.6979	14.3412	6.96843	30.103	0.015732	2.58
50540493	NM_001002712	Dr.87003	Hs.411490	13.0753	13.5294	5.30928	33.2306	0.013703	3.12
50540495	NM_001002713	Dr.30980	Hs.654660	2.90562	8.11763	9.29124	35.1854	0.0047379	5.2
50540497	NM_001002714	Dr.82258	Hs.473838	18.2639	30.847	29.201	193.129	0.00055257	7.4
50540501	NM_001002718	Dr.132367		4.56597	5.41176	5.97294	17.5927	0.0010911	3.31
50540505	NM_001002717	Dr.27034	Hs.518530	8.5093	8.9294	7.96392	25.0207	0.00024786	2.95
50540537	NM_213395		Hs.242458	24.9053	30.5764	59.7294	98.519	0.030679	2.57
50540539	NM_205667	Dr.30320	Hs.83753	9.96211	27.8705	7.30026	75.0621	0.011395	4.99
50582983	NM_178307	Dr.99352		4.56597	6.22352	5.97294	23.8479	0.00076393	4.27
50582987	NM_200739	Dr.107456		8.5093	7.84705	3.65013	19.9384	0.012557	2.99
50811829	NM_213308		Hs.516807	23.4525	27.3294	43.4697	73.4983	0.020596	2.34
50878272	NM_001002748	Dr.77360		80.112	64.9411	73.9981	202.511	0.0011609	2.77
50878290	NM_001001818	Dr.76694		56.4519	43.294	63.7114	245.125	0.00098071	4.5
51010918	NM_001003418			104.187	140.976	116.804	272.882	0.0049933	2.26
51010922	NM_001003420	Dr.84835	Hs.659209	15.3583	19.2117	19.578	125.104	0.00015631	6.93
51010930	NM_001003424	Dr.743	Hs.268742	52.3011	37.3411	78.6437	277.574	0.0029554	4.95
51010950	NM_001003434	Dr.105500	Hs.425125	609.349	550.646	586.012	1005.52	0.0016195	1.73
51010954	NM_001003436	Dr.90700	Hs.333427	24.6977	21.9176	19.2461	37.5311	0.010244	1.71
51010968	NM_001003439	Dr.81722	Hs.645458	22.4147	19.7529	11.6141	55.9057	0.0072675	3.12
51010978	NM_001003449	Dr.79683	Hs.406799	62.4707	55.1999	67.6933	155.598	0.0014905	2.52
51011000	NM_001003456	Dr.34068	Hs.408236	1.45281	4.59999	1.32732	12.9013	0.010321	5.24
51011014	NM_001003467	Dr.79974	Hs.50640	0.622632	3.78823	0.66366	21.1112	0.0029188	12.48
51011024	NM_001003470	Dr.76750	Hs.158029	8.71685	12.9882	10.6186	44.1772	0.0013818	4.1
51011030	NM_001003473	Dr.77924	Hs.724536	4.56597	5.41176	4.97745	14.856	0.00054372	2.98
51011032	NM_001003474	Dr.105859		28.226	33.5529	43.1379	68.0251	0.016942	1.95
51011044	NM_001003479	Dr.13285		14.7356	5.95293	4.64562	34.0125	0.014929	4.03
51011050	NM_001003482			7.88667	18.9411	11.9459	94.6096	0.0015445	7.32
51011058	NM_001003484	Dr.34117		9.75456	9.74116	10.6186	65.6794	2.6174e-05	6.54
51011060	NM_001003489		Hs.133527	75.546	168.035	140.032	445.29	0.0073598	3.48
51011064	NM_001003491	Dr.105356	Hs.567488	28.4335	29.7647	30.1965	106.729	4.9917e-05	3.62
51011072	NM_001003493	Dr.85069	Hs.416630	8.09421	11.0941	14.6005	20.3293	0.040616	1.8
51011074	NM_001003495	Dr.79840	Hs.150458	6.22632	2.70588	4.31379	11.3375	0.020825	2.57
51011076	NM_001003497	Dr.77249		6.43386	7.84705	6.30477	29.3211	0.00046415	4.27
51011078	NM_001003494	Dr.118688	Hs.475688	8.30176	5.95293	4.97745	56.2966	0.0003836	8.78
51011080	NM_001003499	Dr.132253		5.1886	4.59999	1.65915	37.1401	0.0010535	9.73
51011096	NM_001003504	Dr.33951	Hs.482038	20.3393	16.2353	25.5509	32.8397	0.047027	1.59
51011116	NM_001003514	Dr.34080		3.11316	1.08235	7.63209	12.9013	0.043008	3.27
51011120	NM_001003643	Dr.78732	Hs.470417	15.1507	20.8353	12.2777	63.3337	0.0027818	3.94
51230510	NM_001003730	Dr.51929	Hs.303116	2.49053	1.08235	0.66366	14.856	0.001638	10.52
51230593	NM_001003740		Hs.79387	37.1504	50.5999	33.5148	259.199	0.00056329	6.41
51230608	NM_001003744	Dr.20193	Hs.505033	13.6979	14.3412	12.6095	33.2306	0.00064001	2.45
51467887	NM_001003832	Dr.32860	Hs.156171	1.03772	4.87058	0.66366	10.1647	0.027423	4.64
51467895	NM_001003836	Dr.77231	Hs.515972	5.39614	8.38822	6.6366	21.1112	0.003696	3.1
51467904	NM_001003840		Hs.346868	6.64141	13.2588	3.98196	27.3664	0.019722	3.44
51467965	NM_001003860	Dr.84069	Hs.380233	8.92439	5.41176	4.31379	16.4198	0.017989	2.64
51467993	NM_001003874			17.0186	28.1411	27.5419	121.194	0.0013777	5
51468001	NM_001003875	Dr.35845	Hs.467097	14.3205	14.3412	16.2597	57.0785	0.00025027	3.81
51468042	NM_001003888	Dr.32141	Hs.727563	3.52825	7.84705	3.3183	14.856	0.020738	3.03
51468068	NM_001003889	Dr.76303	Hs.352768	18.2639	23.2706	15.596	109.857	0.00061608	5.77
51491868	NM_194415	Dr.79532		15.7733	10.2823	15.9278	37.922	0.0059398	2.71
51556248	NM_213294	Dr.4764		3.52825	6.7647	5.64111	21.8931	0.003358	4.12
51556252	NM_213542	Dr.4764	Hs.485915	2.07544	4.59999	1.99098	11.3375	0.010096	3.92
51556254	NM_001003944	Dr.31830		13.4904	11.6353	8.95941	22.675	0.012987	2
51571916	NM_001003998	Dr.34241		12.4526	10.2823	7.96392	21.5022	0.013113	2.1
51571918	NM_001004011	Dr.88725	Hs.116014	0.207544	7.84705	3.3183	25.8026	0.0098787	6.81
51571928	NM_001003991	Dr.18679	Hs.11923	23.2449	32.4705	24.8873	61.3789	0.0067849	2.28
51571930	NM_001003992	Dr.17154	Hs.528780	7.88667	6.49411	6.96843	16.8108	0.0017907	2.36
51591888	NM_001003990	Dr.34224	Hs.29679	4.35842	7.30587	11.9459	51.2143	0.0025294	6.51
51591890	NM_001003996	Dr.84847	Hs.18925	8.5093	8.65881	6.6366	14.4651	0.010225	1.82
51591894	NM_001004014	Dr.76049	Hs.123119	1.8679	2.70588	2.98647	11.3375	0.0013994	4.5
51783966	NM_213036	Dr.76411		10.9998	4.3294	5.30928	20.3293	0.023291	2.96
51972161	NM_001004289	Dr.79368	Hs.77897	4.56597	8.65881	7.96392	21.8931	0.0072404	3.1
51972165	NM_001004296		Hs.87752	36.3202	21.3764	20.2416	338.952	0.00027353	13.05
52138560	NM_131510	Dr.10334	Hs.599762	14.5281	15.6941	13.9369	64.1156	0.00011472	4.36
52138562	NM_194386	Dr.116110	Hs.592317	6.43386	7.30587	8.29575	27.3664	0.00074695	3.73
52218881	NM_001004506	Dr.76008		0.622632	1.89411	4.64562	10.1647	0.021877	4.26
52218903	NM_001004524	Dr.14186		9.75456	10.5529	4.97745	30.103	0.0064704	3.57
52218909	NM_001004528	Dr.132369	Hs.654849	15.1507	17.8588	30.1965	52.7781	0.020555	2.51
52218925	NM_001004541	Dr.82529	Hs.17250	6.01877	13.8	5.30928	21.1112	0.04285	2.52
52218929	NM_001004543		Hs.491767	5.81123	6.7647	6.6366	28.1483	0.00019815	4.4
52218939	NM_001004544	Dr.152142		3.52825	5.14117	3.98196	14.856	0.001945	3.52
52218943	NM_001004546	Dr.27305		467.804	810.952	599.617	3684.3	0.0010666	5.88
52218951	NM_001004553	Dr.113699		76.7913	56.5529	69.3525	161.071	0.0039586	2.38
52218953	NM_001004550	Dr.78467	Hs.476270	23.2449	18.6706	33.8467	69.1979	0.010206	2.74
52218965	NM_001004556	Dr.114476		24.2826	24.0823	11.2822	41.0496	0.039117	2.06
52218973	NM_001004560	Dr.81554	Hs.642842	9.96211	13.2588	7.63209	27.7574	0.0087968	2.7
52218989	NM_001004568	Dr.36552	Hs.369574	1.8679	3.24705	2.65464	14.4651	0.0010106	5.59
52219009	NM_001004578	Dr.36558	Hs.523774	1.03772	2.70588	0.66366	19.1565	0.0012308	13.04
52219013	NM_001004580	Dr.84566	Hs.202522	9.33948	13.2588	6.96843	30.103	0.0081739	3.05
52219021	NM_001004584		Hs.26530	7.67913	4.05882	5.97294	16.4198	0.0097248	2.78
52219025	NM_001004586	Dr.76966	Hs.528050	35.49	61.1528	25.2191	143.087	0.010738	3.52
52219053	NM_001004600	Dr.81204	Hs.725984	24.6977	23.5411	35.174	56.6875	0.016136	2.04
52219055	NM_001004605			18.2639	24.6235	16.5915	62.9427	0.0031772	3.17
52219061	NM_001004604	Dr.76622		29.2637	30.0352	36.8331	123.931	0.00067721	3.87
52219071	NM_001004612		Hs.431307	26.3581	61.4234	64.0432	143.478	0.016607	2.84
52219091	NM_001004622	Dr.81754		0.415088	2.97647	1.32732	10.1647	0.0077065	6.46
52219109	NM_001004633	Dr.36473		2.07544	1.89411	1.99098	11.7285	3.5425e-05	5.9
52219113	NM_001004635	Dr.123446	Hs.632555	10.7923	9.74116	8.62758	34.7944	0.00063959	3.58
52219129	NM_001004638	Dr.83166	Hs.146406	6.22632	3.51764	3.98196	16.0289	0.0052203	3.5
52219139	NM_001004653	Dr.84502	Hs.534527	15.5658	25.1647	28.2056	57.0785	0.012192	2.48
52219181	NM_001004673	Dr.48734	Hs.554594	35.49	35.9882	25.5509	88.3544	0.0036326	2.73
52219191	NM_001004677		Hs.227729	12.6602	15.9647	15.2642	69.5889	0.00033379	4.76
52345400	NM_131070	Dr.31448		6.84895	15.1529	10.6186	64.1156	0.0020748	5.9
52353321	NM_212772	Dr.75912		241.789	399.658	398.528	3863.35	0.00022223	11.14
52353327	NM_001005206	Dr.75957	Hs.325321	2.90562	9.19999	4.64562	23.4569	0.010832	4.2
52627173	NM_001005301	Dr.16147	Hs.60772	1.45281	5.95293	3.65013	15.247	0.012594	4.14
53292604	NM_001005390	Dr.115003	Hs.71941	1.03772	9.47057	3.98196	38.7039	0.0053574	8.01
53292633	NM_199685	Dr.120979	Hs.6076	8.92439	7.57646	10.6186	19.5474	0.0068164	2.16
53749654	NM_131391	Dr.76004		4.56597	7.57646	0	46.9138	0.0026517	11.59
53933225	NM_001005585	Dr.79516	Hs.377894	6.22632	3.24705	2.32281	19.5474	0.0056632	4.97
53933241	NM_001005592	Dr.7906	Hs.369624	113.527	118.247	142.023	786.98	0.0001773	6.32
53933247	NM_001005590	Dr.36457	Hs.584790	97.1306	76.0352	111.495	315.886	0.0021681	3.33
53933255	NM_001005597	Dr.106404		25.5279	43.294	42.8061	62.5518	0.049194	1.68
54020673	NM_200482	Dr.9222	Hs.446850	7.67913	12.9882	7.96392	24.2388	0.013518	2.54
54261739	NM_131101	Dr.35792	Hs.654456	5.1886	5.14117	7.96392	11.7285	0.027618	1.92
54261764	NM_213032	Dr.77016	Hs.464652	47.5276	61.4234	46.1244	86.0087	0.019637	1.66
54261766	NM_213026	Dr.76796	Hs.726226	31.1316	28.4117	23.2281	53.56	0.0078369	1.94
54261768	NM_213035	Dr.114331	Hs.444356	8.71685	7.84705	11.2822	35.5763	0.0015841	3.83
54261786	NM_213236	Dr.76824	Hs.75117	35.49	50.8705	22.8963	378.438	0.00056008	10.39
54261794	NM_001003558	Dr.76038		2.49053	1.89411	0.99549	12.9013	0.0015385	7.19
54261800	NM_001003632	Dr.82984		27.3958	44.1058	49.7745	100.474	0.01229	2.49
54262128	NM_131877	Dr.11726		20.7544	15.4235	16.9233	56.6875	0.0016985	3.2
54400363	NM_001005929	Dr.522	Hs.443881	4.35842	7.57646	10.2867	19.5474	0.019391	2.64
54400383				7.26404	23.5411	0	44.9591	0.037724	4.38
54400387	NM_001005945	Dr.81336	Hs.278429	9.54702	10.2823	12.2777	24.2388	0.0037827	2.26
54400389	NM_001005942	Dr.76464	Hs.28988	35.9051	60.3411	42.1424	213.458	0.0019077	4.63
54400391	NM_001005947	Dr.152743		3.73579	4.05882	4.31379	15.6379	0.00023246	3.87
54400403	NM_001005953		Hs.465498	2.49053	2.43529	3.65013	10.9466	0.0026922	3.83
54400405	NM_001005950	Dr.36959	Hs.42644	17.8488	28.1411	29.201	102.819	0.0021724	4.1
54400407	NM_001005955			1.03772	4.3294	1.99098	84.8358	0.00014066	34.59
54400413	NM_001005954			6.01877	11.9059	11.2822	28.9302	0.0094316	2.97
54400415	NM_001005959		Hs.591456	6.01877	7.57646	4.97745	17.5927	0.0043826	2.84
54400423	NM_001005963			1.45281	8.38822	3.65013	13.2923	0.049885	2.96
54400431	NM_001005967	Dr.4738		15.9809	28.1411	8.29575	109.857	0.0038642	6.29
54400433	NM_001005964	Dr.150249		14.113	9.19999	8.95941	56.2966	0.0013387	5.23
54400453	NM_001005976	Dr.133193	Hs.467753	16.6035	44.9176	35.174	159.116	0.004256	4.94
54400457	NM_001005978	Dr.80301	Hs.493819	2.69807	8.11763	8.29575	160.289	0.00014196	25.16
54400465	NM_001005982	Dr.14969		2.07544	5.95293	5.97294	19.9384	0.0072355	4.27
54400469	NM_001005984	Dr.36769	Hs.435237	5.39614	8.9294	7.30026	11.7285	0.047001	1.63
54400471	NM_001005985	Dr.78666	Hs.133337	17.0186	28.4117	22.5644	73.4983	0.0041654	3.24
54400473	NM_001005986	Dr.84460	Hs.655476	4.98105	6.22352	1.65915	14.0741	0.01833	3.28
54400479	NM_001005989	Dr.82281		4.35842	4.59999	7.30026	28.9302	0.0015842	5.34
54400533	NM_001006016	Dr.79955	Hs.356719	0.622632	0.541176	2.98647	10.9466	0.0072675	7.91
54400537	NM_001006018			11.83	20.0235	16.9233	35.9673	0.014312	2.21
54400539	NM_001006019	Dr.1823	Hs.633566	7.67913	7.57646	14.2687	26.5845	0.017102	2.7
54400555	NM_001006027	Dr.89765		19.094	12.1765	13.605	34.0125	0.012021	2.27
54400559	NM_001006029	Dr.36768	Hs.13303	1.03772	1.08235	2.65464	16.0289	0.0014596	10.07
54400561			Hs.180312	4.98105	2.70588	2.98647	11.7285	0.0077857	3.3
54400573	NM_001006036	Dr.86834		2.90562	0.270588	2.98647	14.856	0.0047093	7.23
54400585	NM_001006042	Dr.36945	Hs.624245	7.26404	8.9294	5.30928	27.3664	0.0026385	3.82
54400587	NM_001006043	Dr.30882	Hs.252549	28.0184	21.9176	30.8602	43.3953	0.024975	1.61
54400599	NM_001006049	Dr.77501	Hs.525634	3.73579	4.59999	4.97745	15.6379	0.001183	3.52
54400611	NM_001006055	Dr.77968	Hs.156506	13.6979	37.8823	25.5509	94.6096	0.010135	3.68
54400625	NM_001006062	Dr.78025	Hs.511797	8.30176	5.68234	5.30928	16.8108	0.0081296	2.61
54400657	NM_001006078	Dr.17642	Hs.533543	6.01877	5.41176	5.97294	14.4651	0.00052805	2.49
54400685	NM_001006092	Dr.88939	Hs.408927	3.11316	3.78823	4.64562	10.5556	0.004076	2.74
54400689	NM_001006094	Dr.77402	Hs.301853	3.11316	2.43529	7.30026	11.7285	0.039854	2.74
54792775	NM_199771	Dr.155340	Hs.413812	30.0939	24.6235	18.9143	192.738	0.00036947	7.85
55741582	NM_001007063	Dr.103987	Hs.651939	2.07544	4.05882	7.30026	16.4198	0.015812	3.67
55742084	NM_213224			7.47158	19.4823	18.5825	43.0043	0.018727	2.83
55742149	NM_001007132	Dr.83585		167.28	421.305	94.2397	2736.64	0.0015571	12.02
55742327	NM_001007161	Dr.77140	Hs.310645	11.2074	11.3647	5.64111	49.6505	0.0022174	5.28
55742387	NM_001007167	Dr.132799		79.0742	195.364	45.1289	480.867	0.014455	4.51
55742481	NM_213296	Dr.81512		4.77351	8.9294	6.30477	25.4117	0.0040626	3.81
55742544	NM_001007057	Dr.78645	Hs.368359	7.47158	6.49411	5.30928	23.8479	0.0013383	3.71
55742558	NM_213461	Dr.1304	Hs.159161	107.093	73.0587	71.6753	409.714	0.0012601	4.88
55742582	NM_213137	Dr.32765	Hs.502876	30.509	31.9294	36.1695	100.474	0.00064235	3.06
55742588	NM_213178	Dr.77012		2.07544	4.87058	1.65915	36.3582	0.00090173	12.68
55742590	NM_213170	Dr.77365	Hs.50425	11.83	18.1294	18.5825	34.0125	0.014723	2.1
55742592	NM_001007187	Dr.78254	Hs.129195	7.67913	5.14117	4.97745	17.2017	0.0060973	2.9
55742594	NM_213293	Dr.76775	Hs.491440	30.0939	43.8352	57.7384	193.52	0.0028232	4.41
55742596	NM_213262	Dr.32300	Hs.164144	195.714	200.235	284.047	1095.44	0.0010905	4.83
55742598	NM_001007053	Dr.37649	Hs.708038	2.49053	5.41176	2.65464	35.1854	0.00087088	10
55925202	NM_001007351		Hs.473420	11.4149	9.19999	7.30026	32.4487	0.0026196	3.49
55925214	NM_001007345	Dr.16065	Hs.200600	5.81123	5.41176	4.97745	26.5845	0.00011865	4.92
55925216	NM_001007344	Dr.79100	Hs.709557	10.9998	12.1765	16.9233	32.0578	0.0091096	2.4
55925236	NM_001007335	Dr.28324	Hs.405467	0.830176	0.541176	0	10.1647	0.00057028	22.24
55925258	NM_001007369	Dr.79230	Hs.17200	10.3772	19.2117	20.9053	42.6134	0.015576	2.53
55925266	NM_001007364	Dr.30701	Hs.10326	10.1697	2.70588	1.32732	33.6216	0.0090379	7.1
55925276	NM_001007359	Dr.119095	Hs.321541	5.1886	13.5294	15.596	38.7039	0.01329	3.38
55925298	NM_001007382	Dr.29936	Hs.519718	9.75456	10.0117	10.6186	23.066	0.00034346	2.28
55925300	NM_001007381	Dr.75241	Hs.508769	33.4146	43.8352	36.5013	136.441	0.00097806	3.6
55925304	NM_001007383		Hs.528763	16.6035	14.3412	21.2371	48.8686	0.0041123	2.81
55925328	NM_001007403	Dr.36299	Hs.515094	4.98105	4.3294	5.97294	12.5104	0.0044142	2.46
55925382	NM_001007446	Dr.5439	Hs.12865	16.8111	20.5647	23.8918	51.6052	0.0043039	2.53
55925400	NM_001007456	Dr.77313	Hs.524571	1.66035	0.811763	2.32281	17.5927	0.00074136	11.01
55925416	NM_001007415	Dr.9109	Hs.49105	7.05649	5.68234	8.29575	23.4569	0.0020752	3.35
55925420	NM_001007417	Dr.82860		8.71685	10.0117	12.2777	21.5022	0.0087673	2.08
55925428	NM_001007421	Dr.37659		4.35842	6.49411	7.63209	15.247	0.010626	2.47
55925497	NM_001007325	Dr.118860		14.5281	11.3647	14.6005	41.4406	0.0014144	3.07
55925515	NM_001007294	Dr.81623	Hs.432945	19.5091	8.9294	6.30477	39.4858	0.020255	3.41
55925517	NM_001007321	Dr.76702		2.90562	5.14117	3.65013	13.2923	0.0046453	3.41
55925523	NM_001007318	Dr.37442	Hs.598862	26.5656	15.6941	24.8873	44.1772	0.023282	1.97
55925525	NM_001007317		Hs.592237	13.9054	17.047	10.6186	31.6668	0.010528	2.29
55925545	NM_001007314			4.15088	3.51764	0.33183	17.5927	0.0064003	6.6
55925551	NM_001007311	Dr.75326	Hs.77558	13.0753	14.0706	5.30928	130.186	0.00054262	12.03
55925555	NM_001007296	Dr.84320	Hs.534350	7.05649	8.11763	6.96843	20.7203	0.0006965	2.81
55926063	NM_213216	Dr.75129		16.6035	11.3647	20.5735	46.1319	0.0078411	2.85
55926081	NM_131398		Hs.416769	7.67913	5.95293	10.6186	22.2841	0.0088251	2.76
55926091	NM_131526	Dr.80622	Hs.1197	337.674	554.705	444.652	1369.1	0.0045709	3.07
56090147	NM_001007766	Dr.75695	Hs.337295	17.0186	22.1882	7.30026	53.169	0.013149	3.43
56090151	NM_001007767	Dr.76653	Hs.25155	2.49053	10.8235	7.30026	31.2759	0.0095562	4.55
56090155	NM_001007768	Dr.75498	Hs.471452	73.6781	63.8587	99.549	130.577	0.039873	1.65
56090157	NM_213496	Dr.106367	Hs.632236	7.05649	4.05882	8.29575	12.1194	0.046316	1.87
56090165	NM_205557	Dr.77527	Hs.466148	18.2639	18.4	24.2236	43.7862	0.0068166	2.16
56090181	NM_001007774		Hs.22960	8.5093	7.03528	5.64111	14.4651	0.012343	2.05
56090187	NM_001007775	Dr.28550	Hs.227777	23.66	30.5764	33.8467	124.713	0.00097576	4.25
56090189	NM_001007777	Dr.85433	Hs.249718	4.56597	13.2588	8.95941	25.4117	0.02257	2.85
56090211	NM_001007788	Dr.36704	Hs.517603	5.60369	11.9059	10.2867	32.0578	0.0067863	3.46
56118287	NM_212749			17.2261	16.7764	4.31379	73.8893	0.0047645	5.79
56118555	NM_001001833	Dr.31003		15.9809	20.2941	13.605	35.1854	0.01096	2.12
56118637	NM_201466	Dr.75574	Hs.91747	72.0177	109.859	113.486	550.847	0.00086006	5.59
56118657				4.56597	10.0117	1.65915	45.741	0.0036279	8.45
56606001	NM_001008400	Dr.37595	Hs.368404	9.75456	8.11763	11.9459	17.2017	0.022117	1.73
56693220	NM_001008575	Dr.78263	Hs.479634	7.88667	9.19999	11.6141	16.0289	0.027223	1.68
56693224	NM_001008577	Dr.37880		5.81123	6.22352	12.9414	32.0578	0.0092331	3.85
56693246	NM_001008588	Dr.37833	Hs.415172	5.60369	9.19999	5.30928	23.4569	0.0055167	3.5
56693262	NM_001008596		Hs.478067	147.979	71.9764	165.251	771.733	0.0019785	6.01
56693311	NM_001008620	Dr.83537	Hs.404119	7.88667	6.7647	9.9549	14.0741	0.024658	1.72
56693313	NM_001008621	Dr.151913	Hs.464779	6.01877	2.97647	4.31379	10.1647	0.021943	2.29
56693317	NM_001008623	Dr.119134	Hs.439309	73.8856	51.9529	72.0071	129.795	0.011829	1.97
56693325	NM_001008627	Dr.20346		4.77351	3.24705	1.99098	11.7285	0.0092663	3.51
56693358	NM_001008643		Hs.591610	3.52825	4.3294	4.64562	14.856	0.00092846	3.56
56693372	NM_001008651	Dr.76000		24.2826	67.647	42.1424	191.565	0.0072339	4.29
56693378	NM_001008653	Dr.76496	Hs.507798	7.88667	17.047	20.9053	40.2677	0.022863	2.64
56785411	NM_181499	Dr.13906		5.1886	3.51764	9.62307	20.7203	0.015146	3.39
56790259	NM_131176		Hs.80658	26.1505	20.5647	23.2281	147.388	0.00017002	6.32
56790304	NM_131024	Dr.75852	Hs.3260	12.0375	11.3647	12.9414	26.5845	0.00090246	2.19
56790314	NM_199214	Dr.20097	Hs.172928	26.5656	28.1411	36.8331	277.574	0.00016554	9.1
56797747	NM_001008734	Dr.77370	Hs.534398	6.22632	2.70588	8.62758	16.4198	0.025289	2.81
56912191	NM_001008780	Dr.80968		8.30176	9.74116	7.63209	16.4198	0.0061021	1.92
57524447	NM_001004645	Dr.1860	Hs.337730	3.73579	3.51764	1.32732	10.5556	0.0096577	3.69
57524487	NM_001004119	Dr.76385	Hs.531561	12.4526	8.38822	8.29575	32.8397	0.0035788	3.38
57524500	NM_001004118	Dr.34264	Hs.631744	3.73579	10.8235	10.9504	31.2759	0.010906	3.68
57524651	NM_001003762	Dr.5314		70.1498	89.8352	66.6978	329.57	0.00080225	4.36
57524674	NM_001003758	Dr.78573	Hs.484227	7.88667	19.2117	9.62307	28.5392	0.043722	2.33
57524740	NM_001005399	Dr.34263	Hs.415342	6.84895	6.7647	5.30928	35.5763	0.00029108	5.64
57524755				11.6225	11.3647	25.8827	52.7781	0.01686	3.24
57524764	NM_001005601	Dr.14256	Hs.43899	40.4711	38.6941	28.2056	59.4242	0.025409	1.66
57525541	NM_001003648	Dr.33530	Hs.10499	5.1886	6.49411	12.6095	23.066	0.022353	2.85
57525606	NM_001003633	Dr.14823	Hs.18259	9.54702	22.4588	12.6095	32.8397	0.044611	2.21
57525642	NM_001003623	Dr.76212	Hs.596074	29.4712	33.0117	30.1965	98.1281	0.00025309	3.18
57525671	NM_001003615	Dr.75868	Hs.5836	1.66035	4.05882	3.3183	14.0741	0.0040398	4.67
57525725	NM_001003598			28.226	56.8234	45.4607	150.906	0.0059427	3.47
57525773	NM_001003584	Dr.76311		21.1695	23.2706	22.8963	50.8233	0.00051586	2.26
57525800	NM_001003577	Dr.76893	Hs.408427	4.15088	7.30587	7.30026	14.0741	0.01696	2.25
57525850	NM_001003568	Dr.86010	Hs.469925	10.9998	7.03528	6.30477	17.9836	0.021176	2.22
57525871	NM_001003561	Dr.107433		3.52825	5.95293	5.30928	12.9013	0.008623	2.62
57525909	NM_001003551		Hs.425311	6.84895	9.47057	8.95941	29.7121	0.0015173	3.53
57525931	NM_001003544	Dr.77808	Hs.44024	30.509	39.2352	32.1875	83.2721	0.0028996	2.45
57525936	NM_001003545	Dr.77868	Hs.576612	1.8679	4.87058	1.32732	12.1194	0.013745	4.51
57525944	NM_001003543	Dr.9484		4.35842	1.62353	1.65915	29.7121	0.0011405	11.67
57525953	NM_001003541	Dr.33950		20.5468	12.7176	17.9188	30.103	0.029441	1.76
57525958	NM_001003533	Dr.79182	Hs.523309	4.98105	4.59999	3.98196	10.1647	0.0026194	2.25
57525981	NM_001003530	Dr.86554	Hs.183232	0.415088	2.70588	1.99098	13.2923	0.0034256	7.8
57526009	NM_001003520	Dr.76879	Hs.103934	0.415088	1.89411	0.99549	14.4651	0.0010565	13.13
57526495	NM_001002752	Dr.88142	Hs.4029	3.11316	9.19999	9.62307	29.3211	0.0090157	4.01
57526526	NM_001002742	Dr.87380	Hs.24379	10.5847	12.1765	0.66366	43.7862	0.0098513	5.61
57526688	NM_213397	Dr.78868	Hs.195471	5.81123	4.05882	4.64562	14.856	0.0025014	3.07
57526698	NM_213045	Dr.31168	Hs.522114	39.8484	64.3999	30.1965	342.471	0.0011683	7.64
57526725	NM_213027	Dr.33055		13.6979	26.247	36.8331	66.0703	0.026071	2.58
57526739	NM_213024	Dr.28184	Hs.5120	16.6035	54.9293	14.9324	322.924	0.0019659	11.2
57617214	NM_001003540	Dr.30089		17.4337	20.5647	16.2597	32.8397	0.0076097	1.82
57768820	NM_001003521	Dr.77429	Hs.18788	33.207	21.647	26.2146	100.865	0.0020761	3.73
57768842	NM_001003566	Dr.33763	Hs.409834	4.98105	5.14117	4.97745	22.675	3.56e-06	4.51
57768846	NM_001003567	Dr.123483	Hs.159448	8.09421	7.03528	6.6366	19.9384	0.0012511	2.75
57768902	NM_001003774	Dr.78088		22.8298	23.8117	14.9324	103.601	0.0011454	5.05
57770404	NM_001009890	Dr.38006		11.4149	8.65881	14.9324	24.2388	0.019896	2.08
57770423	NM_001009889	Dr.76373		3.3207	6.7647	4.31379	19.1565	0.0051838	3.99
57770434	NM_001009892	Dr.82062		6.01877	2.43529	4.31379	16.0289	0.0077181	3.77
57863775	NM_001009912	Dr.108840		21.5846	23.8117	16.9233	35.5763	0.018306	1.71
58332439	NM_200598	Dr.81664		3.3207	9.74116	7.96392	39.8768	0.0033673	5.69
58801515	NM_199614	Dr.75289	Hs.655909	38.3956	42.2117	64.0432	118.457	0.012628	2.46
58801517	NM_199744	Dr.20155	Hs.404263	35.9051	26.7882	9.29124	65.2884	0.033911	2.72
58801525	NM_201468	Dr.119738	Hs.436687	40.056	44.3764	28.2056	131.359	0.0026555	3.5
58801527	NM_201475	Dr.75951		44.4144	38.9646	33.183	115.33	0.0017853	2.97
59858542	NM_001012312	Dr.37072	Hs.522373	2.69807	5.14117	5.97294	18.3746	0.0050549	3.99
60279688	NM_001012498	Dr.81463	Hs.134623	90.2816	90.9175	125.764	199.775	0.014187	1.95
60279690	NM_001012500	Dr.79458	Hs.546282	0.830176	3.78823	0.99549	10.9466	0.011298	5.85
61097893	NM_131496	Dr.75582	Hs.103106	8.92439	14.0706	9.29124	51.2143	0.0017029	4.76
61651745	NM_001013296	Dr.14459		3.11316	12.1765	10.9504	74.2802	0.0018918	8.49
61651761	NM_001013304	Dr.93219		16.6035	11.6353	16.9233	58.2513	0.0015745	3.87
61651805	NM_001013298	Dr.84038		101.697	65.4822	86.2758	132.141	0.045282	1.56
61651843	NM_001013344	Dr.107471	Hs.483564	10.9998	11.9059	2.32281	30.494	0.01865	3.63
61651845	NM_001013345		Hs.356873	107.093	150.988	120.786	325.66	0.0042028	2.58
61651849	NM_001013349	Dr.39143		25.943	21.3764	20.9053	51.9962	0.0029382	2.29
61651857	NM_001013350	Dr.86352	Hs.405348	19.7167	14.8823	19.2461	34.0125	0.0088723	1.9
61657910	NM_173251	Dr.18318		9.54702	12.447	11.6141	47.3048	0.00057225	4.22
61806465	NM_001013447	Dr.84463	Hs.333297	7.47158	4.59999	0.33183	14.856	0.035726	3.59
61806483	NM_001013456	Dr.83372	Hs.651219	167.695	101.741	119.459	231.833	0.035277	1.79
61806515	NM_001013473	Dr.15003	Hs.465041	6.01877	9.47057	9.29124	21.8931	0.0068573	2.65
61806521	NM_001013476		Hs.55847	30.924	39.2352	38.8241	60.597	0.012143	1.67
61806537	NM_001013484	Dr.39149	Hs.90691	6.01877	15.9647	14.9324	39.4858	0.013279	3.21
61806545	NM_001013488	Dr.82572	Hs.517820	24.2826	25.1647	28.5374	57.0785	0.001681	2.2
61806587	NM_001013510	Dr.29846		2.90562	3.78823	3.65013	13.2923	0.00083779	3.86
61806637	NM_001013533			39.2258	36.5294	60.3931	113.375	0.012114	2.5
61806714	NM_001013568		Hs.443330	1.03772	3.51764	2.65464	11.7285	0.0062235	4.88
61889055	NM_182855	Dr.77521	Hs.82028	1.45281	2.97647	1.99098	14.0741	0.0013626	6.58
62122764	NM_001014292	Dr.88727		12.0375	10.0117	11.6141	26.5845	0.0015705	2.37
62122820	NM_001014320	Dr.86354	Hs.466937	4.98105	2.97647	3.3183	10.9466	0.0075347	2.91
62122834	NM_001014323		Hs.126706	3.3207	3.78823	4.31379	17.5927	0.0004373	4.62
62122882	NM_001014344	Dr.69759	Hs.43505	4.56597	4.05882	6.96843	11.7285	0.018624	2.26
62122886	NM_001014346	Dr.4994	Hs.507243	13.6979	14.8823	16.5915	30.103	0.0031171	2
62122894	NM_001014352	Dr.78188		1.8679	2.43529	0.99549	37.922	0.00012848	21.47
62122922	NM_001014361		Hs.169474	33.6221	37.3411	44.1334	110.638	0.0018054	2.88
62122938	NM_001014370	Dr.76447		23.0374	20.0235	15.596	34.7944	0.019243	1.78
62821817	NM_001017358		Hs.135254	4.56597	7.30587	7.96392	12.5104	0.029828	1.89
62955036	NM_001017538		Hs.81469	7.47158	9.19999	9.29124	19.5474	0.0028939	2.26
62955048	NM_001017539	Dr.77336	Hs.412103	41.9239	38.6941	46.4562	132.141	0.00063581	3.12
62955070	NM_001017551	Dr.79047		5.81123	4.3294	5.64111	12.5104	0.0041612	2.38
62955080	NM_001017552	Dr.77551		6.84895	5.41176	8.95941	25.0207	0.0033961	3.54
62955082	NM_001017557	Dr.43287	Hs.469615	19.7167	21.3764	21.9008	91.482	8.9185e-05	4.36
62955126	NM_001017579	Dr.81884	Hs.652399	17.6412	46.2705	26.5464	69.9798	0.042406	2.32
62955140	NM_001017582			3.73579	8.38822	4.64562	14.4651	0.025023	2.59
62955144	NM_001017584	Dr.84465		2.28298	5.95293	1.32732	19.9384	0.0072471	6.25
62955156	NM_001017590	Dr.43027	Hs.715617	23.8676	61.1528	49.4427	100.474	0.036944	2.24
62955166	NM_001017599			24.4902	29.4941	27.2101	44.1772	0.0070372	1.63
62955170	NM_001017601		Hs.579828	9.54702	8.9294	21.2371	38.7039	0.023776	2.92
62955192	NM_001017608		Hs.652307	33.6221	45.7293	22.2326	98.91	0.010699	2.92
62955202	NM_001017617			6.22632	12.7176	12.2777	44.1772	0.0038495	4.24
62955214	NM_001017623	Dr.151909		4.15088	6.22352	5.97294	14.856	0.0045142	2.73
62955224	NM_001017624			2.49053	3.24705	2.65464	13.2923	0.00039281	4.75
62955240	NM_001017632	Dr.75948	Hs.523753	5.81123	14.0706	8.29575	37.1401	0.0077844	3.95
62955248	NM_001017636	Dr.76127	Hs.54277	16.6035	22.4588	30.1965	43.3953	0.035623	1.88
62955258	NM_001017645	Dr.84000	Hs.1227	7.88667	14.0706	9.29124	19.9384	0.03715	1.91
62955282	NM_001017657	Dr.105236	Hs.463797	1.8679	5.95293	3.3183	17.5927	0.0074454	4.74
62955298	NM_001017665	Dr.77509		26.1505	16.7764	23.2281	50.8233	0.0091797	2.3
62955316	NM_001017670	Dr.40434		2.49053	3.51764	0.33183	14.4651	0.0057598	6.84
62955332	NM_001017678	Dr.79339	Hs.524690	6.64141	17.5882	23.5599	44.9591	0.028097	2.82
62955342	NM_001017687	Dr.10898	Hs.655921	33.8297	51.1411	74.3299	155.598	0.012842	2.93
62955360				4.77351	10.5529	12.9414	32.8397	0.01047	3.49
62955366	NM_001017699	Dr.82661		11.6225	9.47057	5.97294	36.3582	0.0035432	4.03
62955432	NM_001017728	Dr.90156		19.9242	11.0941	7.63209	50.0414	0.00957	3.88
62955436	NM_001017730	Dr.132607		15.3583	20.2941	17.587	67.6341	0.00080751	3.81
62955446	NM_001017739		Hs.591697	0.622632	2.1647	1.99098	20.3293	0.00072366	12.76
62955472	NM_001017750	Dr.75118	Hs.516105	20.9619	17.047	8.95941	38.7039	0.022662	2.47
62955484	NM_001017756	Dr.90149	Hs.517499	2.49053	6.7647	3.3183	16.4198	0.011511	3.92
62955496	NM_001017762	Dr.88707		4.56597	3.78823	1.32732	129.404	6.2048e-05	40.1
62955508	NM_001017768	Dr.42675	Hs.15591	18.679	12.447	10.2867	30.103	0.023146	2.18
62955518	NM_001017773		Hs.499941	0.415088	0.811763	2.65464	12.5104	0.0039886	9.67
62955526	NM_001017777	Dr.118971	Hs.258314	12.0375	20.2941	14.6005	27.3664	0.040757	1.75
62955548				16.8111	58.447	15.2642	101.647	0.036938	3.37
62955554				10.1697	15.4235	14.2687	83.663	0.00050471	6.3
62955558	NM_001017793	Dr.15984	Hs.203772	7.67913	9.47057	9.29124	18.7655	0.0032503	2.13
62955566	NM_001017797	Dr.75965		210.45	339.317	174.874	1475.83	0.0016335	6.11
62955574	NM_001017801	Dr.76312	Hs.89545	4.15088	10.0117	6.6366	46.1319	0.0018404	6.65
62955584	NM_001017806	Dr.17626	Hs.490394	5.1886	14.3412	8.62758	29.7121	0.016623	3.17
62955630	NM_001017829	Dr.16640		6.64141	7.57646	3.65013	15.6379	0.014421	2.63
62955638	NM_001017833	Dr.44230	Hs.437403	29.6788	30.0352	42.4742	59.0332	0.027441	1.73
62955642	NM_001017835	Dr.85187	Hs.349979	4.35842	7.03528	5.30928	21.8931	0.0021712	3.93
62955650	NM_001017839		Hs.515005	5.60369	10.8235	10.2867	22.2841	0.014937	2.5
62955678	NM_001017853	Dr.27897		38.6032	24.8941	31.192	320.187	0.00018809	10.14
62955712	NM_001017870		Hs.368525	8.92439	7.84705	5.30928	45.741	0.00076979	6.21
62955724	NM_001017874		Hs.726465	7.47158	5.14117	3.3183	14.4651	0.01704	2.72
62955750	NM_001017892	Dr.75751		3.11316	9.47057	7.30026	17.5927	0.028077	2.65
62955774	NM_001017902	Dr.83553	Hs.433213	3.11316	9.74116	5.97294	21.5022	0.015358	3.43
62955784	NM_001017907		Hs.100874	4.98105	6.49411	7.63209	10.5556	0.030252	1.66
65301423	NM_131677	Dr.150271		3.52825	7.57646	0	33.2306	0.0054968	8.98
65301448	NM_001002697	Dr.11982		2.07544	10.2823	3.98196	17.2017	0.041828	3.16
65301453	NM_001002306	Dr.82912		8.92439	10.8235	4.64562	16.0289	0.049892	1.97
65301455	NM_001003868	Dr.78253		13.2828	29.4941	12.9414	68.416	0.011826	3.68
65301460	NM_001012386	Dr.83988		1.8679	2.70588	1.99098	42.2224	3.9581e-05	19.3
66348080	NM_001017878	Dr.84482	Hs.426296	93.3948	83.0705	94.2397	168.108	0.0021002	1.86
66392147	NM_001020466	Dr.4121	Hs.584784	15.5658	21.3764	27.5419	63.3337	0.0066877	2.95
66392195	NM_001018133			2.28298	4.3294	4.31379	22.2841	0.0012731	6.12
66392208	NM_001018142	Dr.115834		5.1886	7.30587	1.32732	15.247	0.026416	3.31
66392218	NM_001018153	Dr.38262	Hs.182971	13.6979	17.3176	12.6095	32.8397	0.0059831	2.26
66392222	NM_001018165	Dr.79396	Hs.494985	58.9425	39.5058	51.7655	130.186	0.004964	2.6
66392228	NM_001018227			1.8679	2.70588	2.32281	21.8931	0.0001388	9.52
66472211	NM_001020752	Dr.83510		24.9053	46.8117	41.8106	109.857	0.0083472	2.9
66472247	NM_001020736	Dr.14878	Hs.279652	27.3958	18.4	35.8376	58.6423	0.024657	2.16
66472253	NM_001020751	Dr.108067	Hs.584809	1.8679	4.3294	2.32281	18.7655	0.0021548	6.61
66472263	NM_001020755	Dr.45535	Hs.158357	2.28298	1.35294	0.33183	14.0741	0.0020457	10.64
66472273	NM_001020734		Hs.591347	30.7165	20.0235	15.2642	62.1608	0.012606	2.83
66472285	NM_001020728	Dr.45793	Hs.513265	11.2074	9.74116	2.32281	42.2224	0.0063102	5.44
66472361	NM_001020692	Dr.151025		4.77351	8.38822	3.98196	15.6379	0.018295	2.74
66472369	NM_001020688	Dr.30880	Hs.427232	3.3207	9.19999	10.6186	20.7203	0.028352	2.69
66472379	NM_001020684	Dr.76726	Hs.515092	63.5084	87.941	72.6708	132.141	0.015017	1.77
66472405	NM_001020671			5.1886	5.68234	3.98196	15.247	0.0024209	3.08
66472487	NM_001020629	Dr.8916		1.66035	2.70588	0.99549	28.5392	0.00034116	15.97
66472501	NM_001020624	Dr.76087	Hs.436803	36.7353	45.7293	29.8647	63.3337	0.029897	1.69
66472517	NM_001020614	Dr.15106	Hs.20000	15.1507	14.6117	10.2867	60.2061	0.0010838	4.51
66472535			Hs.9216	2.69807	4.05882	5.30928	27.3664	0.0010322	6.8
66472553	NM_001020596	Dr.78179	Hs.154036	11.83	9.47057	7.30026	315.886	1.7981e-05	33.13
66472589	NM_001020581		Hs.258209	8.5093	11.6353	10.9504	15.6379	0.031362	1.51
66472593	NM_001020579	Dr.80692	Hs.23033	1.45281	5.14117	0	14.0741	0.015789	6.4
66472607	NM_001020571	Dr.16073	Hs.187667	4.15088	4.05882	4.64562	18.3746	0.00011734	4.29
66472627	NM_001020560	Dr.113513	Hs.591845	2.28298	1.08235	2.65464	15.247	0.0013305	7.6
66472633	NM_001020559	Dr.30886	Hs.44298	6.22632	9.47057	9.62307	37.1401	0.0015149	4.4
66472645	NM_001020553			41.3012	38.1529	23.8918	84.0539	0.011456	2.44
66472647			Hs.440263	18.2639	36.5294	14.9324	55.9057	0.039648	2.41
66472649	NM_001020551	Dr.79503	Hs.406534	5.81123	4.05882	2.98647	10.9466	0.014889	2.55
66472667	NM_001020540	Dr.84297	Hs.229641	5.1886	7.30587	6.30477	15.6379	0.0041954	2.5
66472679	NM_001020534	Dr.82561	Hs.333823	10.9998	15.4235	3.98196	29.7121	0.027592	2.93
66472691	NM_001020527		Hs.632379	3.11316	9.19999	3.3183	24.2388	0.010908	4.65
66472721	NM_001020497		Hs.654616	16.8111	11.9059	14.9324	34.4035	0.0051151	2.36
66472733	NM_001020486	Dr.80144	Hs.660633	3.52825	4.87058	6.30477	12.5104	0.011123	2.55
66472743	NM_001020480	Dr.77367	Hs.532790	4.98105	7.30587	7.63209	31.2759	0.0011066	4.71
66472745	NM_001020477	Dr.45492		42.1314	40.5882	53.4246	68.0251	0.030414	1.5
66472755	NM_001020764	Dr.119038	Hs.503357	9.33948	5.68234	9.29124	14.4651	0.033405	1.78
66472875	NM_212825		Hs.511757	13.6979	36.7999	25.8827	149.733	0.0028718	5.88
66472917	NM_001020471	Dr.45814	Hs.90458	3.73579	3.51764	3.3183	13.6832	0.00012813	3.88
66773047				3.73579	8.11763	2.65464	17.2017	0.017518	3.56
66773055	NM_001024441	Dr.75941	Hs.333786	8.09421	9.19999	4.64562	36.7492	0.0022178	5.02
66773087	NM_001024428			13.9054	8.38822	8.95941	22.2841	0.020876	2.14
66773091	NM_001024426	Dr.45832	Hs.516087	7.67913	8.65881	7.96392	14.4651	0.0021585	1.79
66773111	NM_001024415	Dr.86891		8.92439	8.38822	10.2867	21.8931	0.0019987	2.38
66773127	NM_001024406	Dr.76116	Hs.502823	17.6412	13.5294	13.2732	59.4242	0.00098556	4.01
66773129	NM_001024407	Dr.45781	Hs.505676	37.9805	48.9764	24.2236	114.548	0.0084754	3.09
66773133	NM_001024405	Dr.47891	Hs.162241	3.11316	2.1647	4.97745	16.0289	0.0042853	4.69
66773139	NM_001024400	Dr.86671	Hs.654952	5.60369	5.95293	7.30026	14.4651	0.0038935	2.3
66773145	NM_001024397	Dr.32197	Hs.558536	1.45281	6.49411	6.96843	13.2923	0.04196	2.67
66773148	NM_001024395		Hs.286131	1.45281	3.24705	4.97745	14.856	0.0074187	4.61
66773152	NM_001024393	Dr.91282		0.415088	2.70588	0.99549	19.1565	0.0014885	13.96
66773160	NM_001024388	Dr.78873	Hs.82609	2.07544	3.78823	7.63209	14.0741	0.027504	3.13
66773162	NM_001024390		Hs.364980	4.98105	2.43529	5.30928	10.5556	0.020281	2.49
66773337	NM_001024389	Dr.106257	Hs.597715	4.15088	6.22352	7.63209	23.8479	0.0030579	3.97
66773353	NM_001024377	Dr.10893	Hs.432984	108.753	156.4	199.098	377.265	0.013458	2.44
66793371	NM_001020532	Dr.77244	Hs.155597	17.6412	18.1294	22.2326	39.0949	0.0053725	2.02
67459921	NM_001024811	Dr.78829		8.71685	11.6353	14.9324	20.7203	0.037658	1.76
67514526	NM_212991	Dr.47275	Hs.522257	13.9054	9.47057	11.2822	51.2143	0.0010368	4.43
67514529	NM_213168			25.1128	52.2234	43.4697	333.479	0.00074133	8.28
67514544	NM_001005931	Dr.76729	Hs.515536	2.90562	4.87058	6.30477	19.5474	0.0044142	4.16
67972631	NM_205725	Dr.86791	Hs.655743	9.75456	3.78823	11.2822	25.0207	0.018309	3.02
67972635	NM_212587	Dr.75877		101.904	132.317	138.041	321.751	0.0031957	2.59
68371331			Hs.658405	0	0.270588	0	18.3746	2.9859e-05	203.72
68448529	NM_001025189	Dr.144039		306.335	248.4	306.943	651.32	0.0028272	2.27
68989264	NM_001014322	Dr.84313	Hs.491336	7.05649	7.30587	5.97294	18.3746	0.0012116	2.71
70778803	NM_001003867	Dr.81485	Hs.179718	0.207544	1.35294	0.99549	23.4569	0.00024284	27.53
70778805	NM_001003890	Dr.33492	Hs.592049	0.415088	2.70588	0.99549	23.066	0.0010029	16.81
70887542	NM_001025469	Dr.84880	Hs.727610	1.03772	2.1647	0.99549	14.4651	0.00093104	10.34
70887544	NM_001025462	Dr.79287	Hs.297389	6.43386	12.1765	7.63209	18.7655	0.029476	2.15
70887546	NM_001025460	Dr.7322	Hs.8261	5.60369	8.11763	6.96843	13.2923	0.012537	1.93
70887550	NM_001025456	Dr.10833		4.15088	4.3294	1.99098	14.0741	0.0049763	4.03
70887554	NM_001025453	Dr.33635	Hs.461178	131.998	119.6	140.364	303.376	0.001221	2.32
70887560	NM_001025472		Hs.466507	58.3198	102.012	117.8	414.796	0.0030381	4.47
70887562	NM_001025471	Dr.77233	Hs.335918	0.415088	5.14117	1.32732	10.9466	0.026721	4.77
70887584	NM_001025485	Dr.81608	Hs.26333	3.11316	14.6117	11.2822	39.8768	0.012547	4.12
70887600	NM_001025452	Dr.33507	Hs.75066	5.1886	13.5294	11.6141	41.4406	0.0063726	4.1
70887614	NM_001025502	Dr.75936	Hs.499953	12.8677	8.9294	17.2552	24.2388	0.044093	1.86
70887720	NM_001025537	Dr.132634	Hs.146393	46.6974	26.7882	43.8016	103.601	0.0091332	2.65
70887754	NM_001025556	Dr.80053	Hs.17518	13.9054	21.9176	3.3183	193.52	0.0008898	14.83
70912381	NM_001004512	Dr.81717		30.509	50.8705	40.8151	73.1074	0.031547	1.79
71274128	NM_181766			178.903	225.129	256.505	662.267	0.0025881	3.01
71480067	NM_001029958		Hs.725980	4.35842	10.5529	6.6366	31.2759	0.0056225	4.35
71480112	NM_001029962	Dr.66503	Hs.509163	2.90562	2.70588	1.99098	12.1194	0.00081242	4.78
71534261	NM_213356	Dr.20274	Hs.283739	19.3016	21.1058	30.5284	95.7824	0.0023072	4.05
71725346	NM_001030000	Dr.91281		4.56597	9.74116	5.64111	20.3293	0.012784	3.06
71834289	NM_001030064	Dr.76572		85.3006	71.4352	118.463	328.788	0.0034555	3.58
71834291	NM_001030065			1.24526	4.05882	2.32281	10.1647	0.011938	4
71834405	NM_001030124		Hs.191213	34.8674	24.6235	24.5554	75.844	0.0051266	2.71
71834467	NM_001030161	Dr.11432	Hs.565319	25.3204	27.8705	24.5554	71.9345	0.00047662	2.78
71834479	NM_001030167		Hs.524574	7.47158	11.9059	7.96392	25.0207	0.0075965	2.75
71834495	NM_001030175	Dr.77645	Hs.36959	13.4904	14.0706	18.2507	36.7492	0.0049417	2.41
71834517	NM_001030187		Hs.558799	44.4144	74.6822	17.587	534.427	0.0011365	11.73
71834525	NM_001030192	Dr.79626	Hs.493589	9.33948	10.2823	13.2732	32.0578	0.0032186	2.92
71834551	NM_001030206	Dr.116957	Hs.656657	3.94333	3.78823	3.3183	18.7655	0.00015037	5.09
71834555	NM_001030208	Dr.84802	Hs.334534	28.4335	26.247	20.2416	44.1772	0.015793	1.77
71834571	NM_001030217	Dr.75984	Hs.356647	31.5467	35.7176	32.8512	209.939	4.8913e-05	6.29
71834591	NM_001030227		Hs.416090	12.6602	0.541176	3.65013	24.6298	0.035134	4.38
71834659	NM_001030263		Hs.79088	11.4149	6.22352	5.30928	19.5474	0.02472	2.56
71892404	NM_001030144		Hs.603093	14.9432	9.19999	21.9008	34.4035	0.035157	2.24
71892455	NM_001030276	Dr.83713	Hs.434251	17.2261	25.7058	28.8692	39.8768	0.044631	1.67
71892459	NM_001030275	Dr.82543	Hs.406607	9.33948	7.30587	2.98647	17.5927	0.027066	2.69
71892473	NM_001030277			9.96211	14.8823	12.6095	65.2884	0.00071782	5.23
72534834	NM_001031676	Dr.24504	Hs.387804	227.883	493.823	329.839	761.177	0.033774	2.17
73088651	NM_001002440	Dr.31373		69.5272	71.4352	80.9665	221.277	0.00058307	2.99
74315929	NM_001033102	Dr.76357	Hs.11125	70.3574	113.647	90.9214	245.907	0.0064771	2.68
74315934	NM_001033101	Dr.48553	Hs.34906	4.35842	7.84705	6.6366	17.5927	0.0076281	2.8
74315936	NM_001033106	Dr.48258	Hs.727518	1.66035	8.38822	2.98647	39.8768	0.003316	9.18
74315940	NM_001033108		Hs.279929	8.30176	18.6706	22.5644	42.2224	0.026553	2.56
76253692	NM_001033753	Dr.116460		4.15088	4.87058	2.98647	122.758	2.1819e-05	30.67
76253776	NM_001033730	Dr.87399	Hs.130849	4.56597	4.59999	7.30026	13.6832	0.011833	2.49
76253854	NM_001033728		Hs.520087	19.3016	32.7411	39.8196	116.503	0.0048599	3.8
76253862	NM_201013		Hs.90107	31.1316	25.4353	42.8061	84.0539	0.0099346	2.54
76253882	NM_199774	Dr.8695	Hs.591664	21.377	13.5294	22.5644	37.5311	0.023394	1.96
76253887			Hs.533732	21.9997	21.3764	31.192	103.601	0.0016186	4.17
76253907	NM_213112	Dr.79075	Hs.78948	2.90562	3.78823	0.99549	10.5556	0.01039	4.12
77404243	NM_001034019	Dr.84702		9.54702	20.0235	6.96843	43.7862	0.015483	3.6
77683060	NM_001034178	Dr.76560	Hs.27693	1.24526	5.68234	3.3183	11.3375	0.026026	3.32
77993325	NM_001034982	Dr.48619	Hs.354056	38.3956	28.1411	29.201	74.2802	0.0058792	2.33
78370153	NM_194398	Dr.78077		5.39614	7.03528	0.99549	17.5927	0.018149	3.93
80751130	NM_001037114		Hs.256549	14.5281	22.4588	30.5284	50.4324	0.026329	2.24
80751154	NM_001037119	Dr.85587	Hs.475472	1.45281	7.03528	4.31379	14.0741	0.025096	3.3
80751158	NM_001037120	Dr.30070		7111.29	2298.91	3886.06	16564.5	0.013346	3.74
82617537	NM_001037226	Dr.10129		8.5093	12.447	6.6366	30.494	0.0063429	3.32
82658185	NM_001037402	Dr.132817	Hs.420529	197.374	155.047	108.84	725.21	0.0019983	4.72
82658227	NM_001037409	Dr.87771	Hs.467662	20.7544	11.6353	32.5193	81.7083	0.0099854	3.78
82658235	NM_001037410	Dr.52550	Hs.433615	70.3574	86.0469	97.558	630.209	0.00020859	7.44
82658253	NM_001037384	Dr.5829	Hs.443723	23.2449	22.7294	13.9369	33.6216	0.045525	1.68
82658289	NM_001037424			17.6412	29.4941	20.9053	54.7328	0.01204	2.41
82658315	NM_001037439	Dr.82241		25.3204	17.047	27.2101	40.2677	0.031824	1.74
83025065	NM_001037565	Dr.44424		1.24526	2.1647	0.66366	14.4651	0.0011254	10.65
83415107	NM_001037681	Dr.91652	Hs.78061	3.3207	3.78823	3.3183	17.2017	0.00014725	4.95
83415129	NM_001037690	Dr.87015	Hs.87779	11.2074	17.5882	10.2867	35.9673	0.0098643	2.76
83523753	NM_214693	Dr.32351		94.8476	108.235	102.867	387.039	0.00018681	3.8
84095194	NM_001038498	Dr.132799		37.9805	27.6	1.32732	97.3462	0.020551	4.36
85677492	NM_001039171	Dr.12091	Hs.473256	7.88667	10.5529	9.29124	35.9673	0.00084935	3.89
88900486	NM_001039640			12.8677	8.11763	9.62307	26.1936	0.0077603	2.57
89886292	NM_001039810	Dr.49022	Hs.279413	0.622632	2.97647	0.33183	10.5556	0.0083349	8.06
89886312	NM_001039822	Dr.84150	Hs.653859	2.69807	3.24705	2.98647	10.1647	0.00040325	3.41
89886314	NM_001039823	Dr.75313	Hs.208680	17.0186	16.7764	15.2642	59.4242	0.00015536	3.63
89886332	NM_001039833	Dr.113933		6.22632	5.41176	3.65013	23.066	0.0016727	4.53
90093315	NM_001039922		Hs.99962	44.6219	46.2705	17.2552	1550.89	3.8472e-05	43.02
90093325	NM_001039924	Dr.42344	Hs.407202	17.0186	8.65881	19.578	35.1854	0.025713	2.33
90093329	NM_001039926	Dr.37692		0.622632	7.30587	0.33183	63.3337	0.0014203	23
91176299	NM_001040048		Hs.534450	14.3205	6.7647	8.29575	28.9302	0.014088	2.95
91754189	NM_001017899	Dr.77412		33.4146	38.4235	27.5419	172.408	0.000511	5.2
93205054	NM_131573	Dr.76473		194.884	132.588	75.3254	309.24	0.036835	2.3
94158222	NM_001040252			31.3391	48.1646	49.7745	102.429	0.0098134	2.38
94536632	NM_001040375	Dr.52664	Hs.209983	0.415088	3.24705	0.66366	19.9384	0.0023021	13.83
94536640	NM_001040379	Dr.18920		10.9998	10.2823	16.5915	26.5845	0.019772	2.11
94536648	NM_001040358			50.6407	32.4705	42.8061	66.0703	0.044078	1.57
94536660	NM_001040351	Dr.105850	Hs.504315	4.77351	12.7176	9.9549	71.9345	0.0013629	7.86
94536895	NM_001040297	Dr.78286		5.60369	3.24705	12.6095	36.7492	0.0089732	5.14
94536911	NM_001040337	Dr.41525	Hs.558447	7.67913	9.19999	9.62307	25.0207	0.0012772	2.83
94536913	NM_001040335	Dr.82261		6.01877	2.97647	7.96392	13.2923	0.034374	2.35
94536957	NM_001040310			2.28298	8.65881	7.63209	16.4198	0.03553	2.65
94536981	NM_001040304			4.77351	8.65881	7.63209	23.4569	0.0049338	3.34
95147675	NM_001025515	Dr.48748		41.5088	34.9058	54.0883	77.4078	0.026509	1.78
99028935	NM_001001730	Dr.155488	Hs.417077	6.43386	8.11763	7.63209	35.9673	0.0003102	4.86
109254762	NM_130935	Dr.81272	Hs.656507	9.96211	13.2588	15.9278	39.8768	0.0040233	3.06
109254775	NM_001007120	Dr.75344		12.8677	9.19999	2.65464	21.8931	0.04464	2.66
109639158	NM_001030181			53.1312	71.7058	72.0071	121.976	0.012061	1.86
110626148	NM_131220	Dr.5013	Hs.285354	39.0183	37.6117	61.0567	114.548	0.012086	2.5
110626180	NM_001024098	Dr.78374		8.71685	6.7647	4.64562	58.6423	0.00052058	8.74
113195569	NM_001044325	Dr.113514		97.9607	67.647	97.558	167.326	0.015635	1.91
113195573	NM_001044333		Hs.500897	2.69807	1.62353	4.97745	15.247	0.0067833	4.92
113195629	NM_001044323	Dr.107658		3.52825	4.59999	2.65464	158.725	1.2609e-05	44.16
113205489	NM_131033	Dr.78738	Hs.173878	17.8488	33.8235	28.5374	52.3871	0.031929	1.96
113205960	NM_001039497	Dr.107959		3.3207	6.49411	3.65013	26.9755	0.0019957	6.01
113374134	NM_001044711			1.24526	0.270588	0	17.2017	0.00046581	34.04
113671558	NM_001045311		Hs.651869	10.3772	4.87058	5.64111	19.9384	0.017397	2.86
113671671	NM_001045319	Dr.31849		6.01877	7.84705	3.65013	16.0289	0.013348	2.75
113673091	NM_001045327	Dr.86483	Hs.708153	3.52825	7.30587	3.3183	12.9013	0.02427	2.73
113673894	NM_001044759	Dr.82215	Hs.29344	13.0753	7.57646	8.62758	17.5927	0.043601	1.8
113674280				4.98105	2.97647	3.3183	14.0741	0.003612	3.74
113674507	NM_001045289	Dr.4286	Hs.492516	6.22632	3.78823	9.29124	17.5927	0.019726	2.73
113674788	NM_001045275	Dr.105092		134.696	111.482	160.938	288.52	0.0086084	2.13
113675124	NM_001045260	Dr.88512	Hs.534341	3.94333	2.97647	1.99098	10.5556	0.005128	3.55
113675175	NM_001045258	Dr.75397	Hs.213198	2.49053	3.51764	4.31379	11.7285	0.0039438	3.41
113675441	NM_001045243	Dr.78833		4.77351	3.51764	7.63209	11.3375	0.038327	2.14
113676342	NM_001045467	Dr.82256	Hs.517168	5.39614	11.3647	13.2732	25.0207	0.024381	2.5
113676612	NM_001045232	Dr.84312	Hs.180903	1.8679	4.87058	1.99098	13.6832	0.0082455	4.7
113676646	NM_001044757	Dr.76148	Hs.506276	7.05649	16.2353	18.9143	43.3953	0.014487	3.08
113676720	NM_001045463	Dr.80015	Hs.631602	4.35842	2.1647	5.97294	11.7285	0.020897	2.82
113676739	NM_001045200	Dr.85572		2.69807	3.51764	7.63209	12.9013	0.031846	2.79
113676894	NM_001045144		Hs.97627	5.81123	1.35294	3.98196	28.9302	0.0025654	7.79
113677074	NM_001045076	Dr.51946	Hs.534169	12.0375	28.1411	20.5735	73.8893	0.0074281	3.65
113677126	NM_001045064	Dr.78600		28.8486	46.5411	61.0567	157.943	0.0068281	3.47
113677433	NM_001044991	Dr.74031	Hs.697094	2.49053	1.35294	3.65013	25.0207	0.00087277	10.02
113678159	NM_001044865		Hs.77221	34.4523	55.7411	89.5941	265.454	0.006038	4.43
113678174	NM_001044870			46.9049	50.0587	49.4427	437.471	6.2436e-06	8.96
113678176	NM_001044862	Dr.12216	Hs.591127	7.05649	4.87058	3.98196	16.4198	0.0068512	3.1
113678244	NM_001044873			31.1316	20.2941	21.569	55.1238	0.012021	2.27
113678457	NM_001044913			40.056	24.3529	28.8692	186.482	0.00090138	6
113678491	NM_001044914			21.377	12.447	27.5419	63.7246	0.010119	3.12
113678578	NM_001044927			85.3006	41.1293	37.165	183.746	0.013962	3.37
113678711	NM_001044953			6.22632	27.0588	19.2461	44.9591	0.045747	2.57
113678793	NM_001045438	Dr.76391		38.3956	37.3411	26.8782	70.7617	0.0098726	2.07
113678797	NM_001044967			24.6977	33.2823	32.1875	111.811	0.0010911	3.72
113678864	NM_001044974	Dr.119082		1.03772	2.97647	2.65464	12.9013	0.0033909	5.8
113678898	NM_001044976		Hs.3104	0.207544	1.08235	0.33183	60.988	2.2184e-05	112.82
113678916	NM_001044986		Hs.153026	36.1126	26.7882	23.8918	54.7328	0.019792	1.89
113678932	NM_001044984	Dr.85103	Hs.512973	3.73579	6.49411	7.96392	23.8479	0.0050111	3.93
113678993	NM_001045416	Dr.81548		24.9053	23.2706	10.6186	90.3091	0.0040689	4.61
113679067	NM_001045403	Dr.41413	Hs.232296	11.6225	12.9882	20.9053	36.3582	0.018087	2.4
113679085	NM_001045402	Dr.105034	Hs.381189	7.88667	11.0941	13.9369	30.8849	0.0074767	2.81
113679100	NM_001045400	Dr.41804		10.5847	11.3647	1.32732	34.7944	0.014076	4.48
113679133	NM_001045396	Dr.37156	Hs.590900	13.6979	20.0235	20.5735	30.8849	0.028461	1.71
113679467	NM_001045354		Hs.507769	11.83	12.7176	13.2732	62.9427	7.5088e-05	4.99
113679494	NM_001045350	Dr.82088	Hs.247077	41.0937	32.7411	42.8061	65.2884	0.013666	1.68
113679933	NM_001044793	Dr.81078	Hs.485871	29.4712	27.3294	25.8827	63.7246	0.00083975	2.31
113680602	NM_001045164		Hs.181300	4.98105	7.30587	6.30477	20.3293	0.0022225	3.28
113681375	NM_001045182	Dr.15450		12.0375	10.8235	13.2732	45.35	0.00046774	3.77
113681384	NM_001044748	Dr.82024	Hs.505874	11.83	8.11763	9.62307	40.2677	0.0012414	4.09
113681526	NM_001045163		Hs.103315	5.39614	6.22352	8.29575	16.4198	0.0077484	2.47
113681529	NM_001045158	Dr.81066	Hs.589924	15.9809	13.8	27.2101	43.0043	0.028608	2.26
113681914	NM_001045000			5.39614	11.6353	3.3183	23.066	0.022488	3.4
113681988	NM_001045006			3.52825	5.14117	4.97745	20.3293	0.0010755	4.47
113682185	NM_001045049			4.56597	2.70588	4.64562	19.9384	0.0015762	5.02
113682365	NM_001045085		Hs.75682	4.56597	10.8235	9.62307	34.7944	0.0051063	4.17
113682522	NM_001045043	Dr.84100	Hs.349111	6.01877	8.38822	8.29575	12.9013	0.020926	1.7
113930694			Hs.440534	87.9986	73.0587	104.526	135.659	0.035033	1.53
113951746	NM_001045847	Dr.76457	Hs.437083	0.830176	1.62353	1.32732	10.5556	0.00061998	8.38
113951750	NM_001045851	Dr.76210	Hs.591680	14.113	15.6941	6.6366	30.8849	0.021618	2.54
113951756	NM_001045852	Dr.77217	Hs.309763	29.2637	37.6117	25.8827	59.8151	0.014183	1.93
113951770	NM_001045860	Dr.124528		204.016	242.717	252.854	361.627	0.01319	1.55
114158714	NM_001048006		Hs.512610	19.5091	27.6	24.8873	77.0169	0.0020124	3.21
114326402	NM_001048149	Dr.74531	Hs.632267	4.98105	8.65881	5.64111	16.0289	0.01406	2.49
115312272	NM_001030285	Dr.16446		9.75456	10.5529	11.2822	41.0496	0.00020268	3.9
115430072	NM_001075108	Dr.29904	Hs.527861	9.13193	8.65881	16.9233	24.2388	0.041856	2.09
115430074	NM_001075103	Dr.77771		26.1505	51.9529	47.7835	185.31	0.0030964	4.42
115430076	NM_001075104	Dr.77515		8.92439	8.65881	8.62758	180.618	2.6331e-07	20.67
115430090	NM_001075110	Dr.81817	Hs.496098	6.64141	6.7647	8.62758	23.8479	0.0014883	3.25
115494939	NM_001076658	Dr.132239		12.2451	14.3412	8.95941	29.3211	0.0076932	2.47
115495184	NM_001076620	Dr.76798		14.9432	13.5294	25.5509	63.3337	0.0070412	3.52
115495712	NM_001076631	Dr.83081		2.49053	2.43529	4.64562	13.2923	0.0049726	4.17
115495914	NM_001076665	Dr.151736	Hs.524590	25.1128	20.5647	35.5058	68.0251	0.01142	2.51
115496162	NM_001076664		Hs.654865	30.924	29.2235	32.5193	105.947	0.0001612	3.43
115496182	NM_001076663	Dr.152023	Hs.377992	3.3207	7.03528	3.98196	18.7655	0.0064757	3.93
115496227	NM_001076608	Dr.87353		0	0.811763	1.32732	16.4198	0.00058099	23.03
115497493	NM_001076630			8.92439	14.3412	14.9324	27.3664	0.016431	2.15
115529332	NM_001076725	Dr.133490	Hs.433439	12.2451	18.1294	16.9233	37.922	0.0065316	2.41
115529362	NM_001076741	Dr.87157	Hs.129944	2.28298	3.24705	0.33183	120.021	5.2683e-05	61.42
115529426	NM_001076766	Dr.76825		6.22632	2.97647	3.65013	18.7655	0.0044568	4.38
115529428	NM_001076774	Dr.43779		16.396	18.9411	13.9369	44.5681	0.0026095	2.71
116004540	NM_001077164	Dr.91556		2.07544	3.78823	4.31379	12.9013	0.0048764	3.8
116004572	NM_001077177		Hs.515146	2.90562	3.51764	2.32281	13.2923	0.0011076	4.56
116175241	NM_001025504	Dr.48719		4.35842	3.51764	0.99549	37.1401	0.00088669	12.56
116235415	NM_001077247			16.396	31.1176	24.5554	55.5147	0.017782	2.31
116235419	NM_001077250	Dr.67738		41.5088	98.7646	65.3705	222.841	0.011409	3.25
116235425	NM_001077251	Dr.76416	Hs.9315	3.94333	6.7647	6.30477	43.0043	0.00057428	7.58
116267934	NM_001077271	Dr.75463		7.88667	9.74116	12.2777	34.0125	0.002812	3.41
116267938	NM_001077274	Dr.74454		8.92439	12.9882	5.97294	39.4858	0.0044906	4.25
116267950	NM_001077279		Hs.444082	1.8679	3.24705	5.97294	21.1112	0.0047985	5.71
116267980	NM_001077294	Dr.80987	Hs.557850	13.2828	15.1529	16.9233	67.6341	0.00039251	4.47
116267984	NM_001077296	Dr.81133		8.5093	9.19999	10.9504	15.6379	0.014892	1.64
116267990	NM_001077299	Dr.78156	Hs.517981	3.73579	5.95293	5.64111	14.4651	0.0056482	2.83
116268018	NM_001077314	Dr.115546	Hs.348418	3.11316	8.65881	5.30928	41.8315	0.0020298	7.35
116268022	NM_001077315	Dr.84301		5.60369	4.05882	3.3183	16.4198	0.0031066	3.79
116268050	NM_001077330	Dr.78921	Hs.416998	5.60369	7.03528	3.98196	15.6379	0.0073306	2.82
116268076	NM_001077342	Dr.75175	Hs.279583	5.1886	8.65881	11.2822	30.8849	0.006113	3.69
116517245	NM_001077376			6.64141	8.38822	5.97294	32.4487	0.00080503	4.63
116517249	NM_001077378	Dr.8987	Hs.194157	1.45281	2.43529	1.65915	13.2923	0.000569	7.19
116517251	NM_001077379	Dr.31695	Hs.435004	21.7921	21.1058	42.8061	105.556	0.0084338	3.69
116517259	NM_001077382	Dr.86349		4.77351	4.05882	7.96392	30.494	0.0023225	5.45
116517271	NM_001077389		Hs.642966	22.8298	34.0941	26.5464	59.4242	0.010898	2.14
116517273	NM_001077391	Dr.67670	Hs.81170	68.9046	52.7646	31.192	415.578	0.00089593	8.16
116812885	NM_207100	Dr.16044		13.6979	20.0235	16.2597	33.2306	0.012003	1.99
116812887	NM_198146	Dr.151154		48.1502	38.1529	48.779	86.0087	0.0069794	1.91
116812895	NM_001040094	Dr.78554	Hs.476982	5.39614	5.95293	3.3183	11.3375	0.015967	2.32
116875802	NM_001077460	Dr.132799		24.0751	57.094	13.2732	106.729	0.029347	3.39
117606144	NM_001077569		Hs.311363	3.94333	5.68234	2.65464	10.1647	0.019819	2.48
117606150	NM_001077578	Dr.18508	Hs.78016	2.49053	6.22352	0	11.7285	0.039422	4.04
117606168	NM_001077581	Dr.5356	Hs.47382	39.0183	71.7058	24.8873	195.865	0.0083541	4.33
117606179	NM_199516	Dr.77686	Hs.415117	4.77351	6.7647	5.30928	12.9013	0.0067693	2.3
117606199	NM_001077599	Dr.41289		4.98105	6.49411	6.30477	19.9384	0.0011316	3.36
117606217	NM_001077557	Dr.118855		28.6411	44.3764	33.183	58.2513	0.039506	1.65
117606235	NM_001077544	Dr.80505	Hs.497967	3.73579	8.65881	8.62758	18.3746	0.020319	2.62
117606243	NM_001077543	Dr.74560		8.71685	10.8235	9.9549	16.4198	0.0085721	1.67
117606251	NM_001077535	Dr.76280	Hs.499000	74.3007	82.2587	79.6392	200.166	0.000374	2.54
117606257	NM_001077537	Dr.84256	Hs.459649	15.1507	8.11763	11.6141	21.8931	0.037622	1.88
117606282	NM_001077607			27.1883	69.8117	57.7384	205.639	0.0067023	3.99
117606284	NM_001077606			3.73579	5.68234	0.66366	17.9836	0.0097154	5.35
117606290	NM_001077611			303.429	250.294	291.015	510.97	0.0048508	1.81
117606304	NM_001077614	Dr.83960	Hs.654698	1.45281	4.05882	0.66366	13.2923	0.0082928	6.46
117606402	NM_001077625	Dr.91624		7.67913	10.2823	3.98196	44.5681	0.0023971	6.09
117606404	NM_001077627	Dr.80604		26.5656	34.3647	41.1469	68.807	0.014214	2.02
118150411	NM_001077717	Dr.80994	Hs.350868	11.2074	17.047	6.96843	29.7121	0.025061	2.53
118150423	NM_001077722	Dr.133033	Hs.131851	8.71685	11.6353	2.98647	21.8931	0.030492	2.81
118150433	NM_001077728	Dr.88933	Hs.471040	12.6602	12.447	9.29124	22.675	0.0092306	1.98
118150437	NM_001077729	Dr.80485	Hs.709489	7.05649	12.1765	5.97294	16.8108	0.048361	2
118150443	NM_001077733	Dr.37007		6.84895	8.9294	10.2867	17.5927	0.012716	2.02
118150447	NM_001077735	Dr.12295	Hs.535901	2.28298	7.30587	7.96392	16.4198	0.027826	2.81
118150453	NM_001077738	Dr.77151		2.07544	6.7647	1.65915	14.4651	0.021574	4.13
118150455	NM_001077739	Dr.79993		1.45281	2.43529	1.99098	20.3293	0.00020159	10.37
118150461	NM_001077743			42.339	18.1294	24.5554	97.7372	0.010693	3.45
118150527	NM_001077759		Hs.268530	43.7918	37.6117	44.7971	108.293	0.001154	2.57
118150549	NM_001077766	Dr.88177	Hs.491223	6.43386	5.95293	5.64111	14.856	0.00067264	2.47
118150551	NM_001077770	Dr.150295		50.6407	39.2352	41.8106	73.4983	0.01328	1.67
118150571	NM_001077780		Hs.408528	0.622632	0.811763	1.65915	23.8479	0.00022073	23.13
118150573	NM_001077778		Hs.485717	10.1697	11.6353	15.9278	21.5022	0.034934	1.71
118150579	NM_001077781	Dr.77830	Hs.253211	1.8679	5.41176	6.6366	14.4651	0.019814	3.12
118150587	NM_001077787		Hs.577426	17.8488	18.9411	24.2236	65.2884	0.001922	3.21
118150593	NM_001077789	Dr.52561	Hs.302977	2.69807	4.59999	4.31379	15.6379	0.0025166	4.04
118150623	NM_001077806			1.66035	3.24705	0.66366	25.8026	0.00092012	13.89
118601078	NM_001077211	Dr.43038	Hs.338207	9.13193	9.74116	11.2822	26.1936	0.0016454	2.61
118722329	NM_001007183	Dr.77617	Hs.367854	8.71685	8.65881	1.32732	24.6298	0.017563	3.95
119226209	NM_001079703		Hs.403010	4.35842	3.78823	2.98647	12.1194	0.0023409	3.27
119226212	NM_001079702	Dr.22015	Hs.420559	45.2446	41.6705	43.8016	173.972	6.0798e-05	3.99
119508803	NM_001013270	Dr.75637	Hs.194148	13.2828	10.0117	11.9459	35.1854	0.0016564	3
119672904	NM_001020824	Dr.21703	Hs.476033	68.0744	57.6352	52.0973	184.528	0.0014016	3.11
120586959				16.6035	48.4352	12.9414	212.676	0.0036211	8.18
121582331	NM_001079947	Dr.36001		7.26404	2.1647	8.29575	31.6668	0.0053309	5.36
121582337	NM_001079944	Dr.18286	Hs.309231	0.207544	5.95293	1.99098	25.8026	0.0054761	9.5
121582349	NM_001079964	Dr.79553		34.0372	30.5764	23.2281	48.0867	0.027481	1.64
121582375	NM_001079969	Dr.85674		9.96211	5.68234	24.8873	38.7039	0.049497	2.86
121582379	NM_001079980	Dr.54339		13.0753	4.59999	10.2867	20.7203	0.045155	2.22
121582451	NM_001080054		Hs.435535	7.47158	14.3412	8.29575	24.6298	0.021018	2.45
121582453	NM_001080012	Dr.119698	Hs.507991	31.5467	50.0587	42.1424	75.844	0.023435	1.84
121582457	NM_001079973	Dr.104398	Hs.402752	23.8676	29.4941	37.4968	78.5807	0.0066094	2.59
121583339	NM_001080035	Dr.84965	Hs.632704	5.60369	10.0117	14.9324	39.0949	0.0085082	3.84
121583678	NM_001080068	Dr.133404		12.6602	2.70588	1.32732	25.0207	0.032465	4.5
121583688	NM_001080087	Dr.14852	Hs.18564	18.0563	22.1882	20.2416	44.1772	0.002417	2.19
121583690	NM_001080070		Hs.654745	5.60369	6.7647	1.99098	17.2017	0.013259	3.59
121583716	NM_001080073		Hs.523550	105.847	82.5293	164.588	287.738	0.020014	2.45
121583749	NM_001079977	Dr.77137		2.69807	0.541176	4.97745	20.3293	0.0054249	7.42
121583785	NM_001079952	Dr.150673	Hs.355141	2.90562	3.78823	5.97294	18.7655	0.0039716	4.44
121583813	NM_001080028	Dr.101972	Hs.591327	72.6404	23.2706	83.953	243.561	0.010132	4.06
121583815	NM_001080041	Dr.79190	Hs.510521	3.3207	5.68234	3.3183	26.9755	0.0012182	6.57
121583878	NM_001080079	Dr.87115	Hs.234521	2.28298	2.43529	3.3183	17.9836	0.00042978	6.71
121583896	NM_001080001	Dr.87836	Hs.489922	12.6602	10.0117	4.31379	28.9302	0.015129	3.22
121583927	NM_001080046	Dr.5887	Hs.512461	9.13193	8.38822	8.62758	15.6379	0.00090893	1.79
121583933	NM_001080045	Dr.6171	Hs.567547	2.28298	3.24705	1.32732	17.2017	0.0013475	7.53
121583941	NM_001080043	Dr.83946	Hs.443031	1.45281	6.7647	5.97294	19.1565	0.012812	4.05
121583963	NM_001080008	Dr.80030	Hs.477547	6.84895	6.7647	5.97294	19.9384	0.00039777	3.05
121583967	NM_001080017			17.2261	17.8588	8.62758	68.0251	0.003117	4.67
121583981	NM_001079974	Dr.75979	Hs.533468	1.45281	1.62353	1.65915	10.9466	3.8538e-05	6.93
122114539	NM_001080168	Dr.82876		4.98105	4.05882	0.99549	11.7285	0.020489	3.51
122114546	NM_001080170	Dr.4142	Hs.440968	2.90562	11.0941	5.30928	23.066	0.020669	3.58
122114576	NM_001080186	Dr.89399	Hs.155591	3.94333	7.30587	8.62758	24.6298	0.0060051	3.72
122114580	NM_001080184		Hs.349283	2.90562	3.78823	1.65915	19.9384	0.001263	7.16
122114605	NM_001080200	Dr.72337		4.77351	13.8	8.95941	32.4487	0.012328	3.54
123702805	NM_001080682		Hs.288467	6.22632	3.78823	3.3183	15.247	0.00684	3.43
123704023	NM_001044715	Dr.81347		2.49053	2.70588	4.64562	13.2923	0.0044186	4.05
123704446	NM_001080580	Dr.83891		5.1886	8.38822	7.96392	17.2017	0.0099819	2.4
123704641	NM_001080585	Dr.74587		8.30176	8.9294	9.29124	42.2224	7.584e-05	4.78
123705029	NM_001080591	Dr.31849		15.7733	19.4823	24.8873	47.6957	0.0090189	2.38
123705548	NM_001080604		Hs.655108	17.6412	8.11763	17.2552	30.8849	0.033643	2.15
123706193	NM_001080619			5.39614	7.84705	4.31379	18.3746	0.0066937	3.14
123706704	NM_001080622			0.415088	0.541176	0	16.4198	9.0005e-05	51.51
123707032	NM_001080625	Dr.84154	Hs.555978	10.5847	13.5294	16.2597	64.1156	0.0010545	4.76
123707223	NM_001080648	Dr.18604		4.56597	4.59999	6.96843	11.7285	0.015745	2.18
123707740	NM_001080644		Hs.252713	6.01877	13.2588	17.2552	38.313	0.015688	3.15
123707983	NM_001080638	Dr.110551		3.11316	3.51764	3.98196	28.9302	0.00010532	8.18
124001536	NM_001080753	Dr.81117		11.6225	12.9882	18.2507	34.4035	0.010148	2.41
124430519	NM_001080988	Dr.38157	Hs.592224	15.5658	30.847	27.8737	52.7781	0.026528	2.13
124430523	NM_001080990	Dr.134815		35.2825	40.047	47.4517	452.718	7.443e-05	11.06
124430732	NM_200992	Dr.9343	Hs.331431	3.52825	5.95293	5.64111	13.2923	0.0086818	2.64
124430738	NM_130931	Dr.3818	Hs.631995	12.8677	25.9764	12.6095	110.638	0.0022279	6.45
124430741	NM_213122	Dr.76585		3.94333	5.41176	3.3183	30.494	0.00056336	7.22
124430746	NM_001040376	Dr.18486		1.24526	2.1647	0.66366	16.4198	0.00085926	12.09
125630298	NM_001013277	Dr.36967		3.73579	4.87058	3.65013	41.8315	0.00011255	10.24
125630319	NM_181495	Dr.17892		8.71685	3.78823	3.3183	17.5927	0.018958	3.34
125630321	NM_001045211	Dr.4257		4.77351	14.3412	5.64111	43.7862	0.0072365	5.31
125630322	NM_001045016	Dr.78276		61.6405	32.4705	41.4788	130.577	0.0099933	2.89
125630327	NM_001080163	Dr.90403		6.43386	7.57646	7.96392	20.3293	0.0013717	2.78
125813086	XM_681594		Hs.653013	28.0184	25.7058	28.2056	44.1772	0.0022449	1.62
125814018	XM_690067		Hs.717199	6.84895	8.11763	1.99098	13.6832	0.049026	2.42
125814405	XM_691652			4.77351	8.9294	9.29124	56.2966	0.00087311	7.34
125816467	XM_701233			2.07544	4.3294	0	150.906	6.9627e-05	70.68
125821415	XM_690005			4.77351	3.78823	1.65915	12.5104	0.0099989	3.67
125823038	XM_688279			3.52825	4.59999	4.64562	11.7285	0.0024028	2.75
125833336	XM_682449			9.75456	9.74116	13.605	68.0251	0.00050737	6.17
125840207	XM_685430			3.94333	3.24705	0.99549	10.5556	0.012011	3.87
125842180	XM_001335980		Hs.592313	7.67913	16.5059	20.2416	86.3996	0.0026701	5.83
125847491	XM_001343499		Hs.436617	0.207544	1.08235	2.32281	16.0289	0.0016849	13.31
125854013	XM_690895		Hs.653258	6.84895	12.447	9.29124	27.7574	0.0077426	2.91
125991749	NM_001020779	Dr.90711		4.15088	6.7647	6.6366	18.3746	0.0044127	3.14
125995395	NM_001081631	Dr.34449	Hs.516790	14.9432	5.95293	11.2822	64.8975	0.0022694	6.05
125995399	NM_001081629	Dr.76168	Hs.558422	1.8679	3.78823	2.32281	21.5022	0.00094158	8.08
126158896	NM_001014350	Dr.43273	Hs.654604	21.1695	36.2588	1.99098	77.7988	0.028087	3.93
126158904	NM_001077726		Hs.654826	52.9237	41.6705	57.7384	130.186	0.0035425	2.56
126158910	NM_001008626	Dr.4617		19.094	12.447	7.96392	51.6052	0.0069768	3.92
126215529	NM_001081749		Hs.484259	4.35842	5.68234	2.32281	19.5474	0.0041292	4.74
126722694	NM_001013316	Dr.78557		3.52825	2.97647	5.64111	11.7285	0.010622	2.9
126723627	NM_001082481	Dr.47698		32.9995	31.3882	29.8647	81.3173	0.000322	2.59
130485182	NM_001082795	Dr.37918	Hs.10441	1.8679	2.1647	0.33183	17.2017	0.001402	11.82
130485776	NM_001082808	Dr.79151	Hs.190544	7.67913	4.87058	4.64562	12.9013	0.018449	2.25
130499569	NM_001082807	Dr.114385		16.6035	21.3764	28.2056	54.7328	0.010467	2.48
130501326	NM_001082916			3.11316	2.70588	5.30928	16.0289	0.0042906	4.32
130502077	NM_001082894	Dr.85556	Hs.472165	21.7921	28.1411	23.5599	38.7039	0.016966	1.58
130502153	NM_001082810			5.1886	4.3294	1.65915	35.5763	0.0010826	9.55
131886524	NM_001083075			6.22632	5.95293	7.30026	12.5104	0.0045064	1.93
131887279	NM_001083066	Dr.77687	Hs.490551	31.1316	22.1882	41.4788	61.3789	0.033286	1.94
131887345	NM_001083002	Dr.150509	Hs.655532	6.01877	8.38822	11.9459	16.8108	0.042587	1.91
131887971	NM_001083028		Hs.591960	36.7353	22.4588	23.2281	55.9057	0.025411	2.03
131888306	NM_001082997	Dr.79376		43.7918	41.1293	42.8061	66.4613	0.0010826	1.56
131888608	NM_001083013	Dr.23447		10.1697	4.59999	2.32281	43.7862	0.0037698	7.69
131888920	NM_001083032	Dr.134684		5.60369	7.57646	4.97745	23.8479	0.0019587	3.94
131889078	NM_001083068		Hs.600630	4.56597	6.22352	5.30928	14.0741	0.0027998	2.62
131889247	NM_001083062	Dr.82330		1.8679	2.43529	1.32732	11.3375	0.0011343	6.04
131889258	NM_001082998		Hs.220971	6.64141	3.78823	1.32732	47.6957	0.0012192	12.17
131889782	NM_001083016		Hs.20685	6.01877	12.1765	13.2732	20.7203	0.046215	1.98
133778962	NM_131855	Dr.2532	Hs.478199	8.71685	6.22352	7.96392	26.5845	0.0015377	3.48
134085344	NM_131856	Dr.29173		25.7354	16.7764	13.605	36.7492	0.038143	1.96
134085379	NM_001025521	Dr.81742		0	0.811763	0.99549	41.0496	5.7179e-05	68.14
134133229	NM_001083556	Dr.5972	Hs.42400	12.4526	12.9882	9.9549	22.2841	0.0077689	1.89
134133255	NM_001083548	Dr.5351		5.39614	5.95293	7.96392	44.5681	0.00042457	6.92
134133284	NM_001083573	Dr.2446	Hs.567410	61.8481	70.894	96.2307	398.768	0.0010167	5.22
136255691	NM_001044350	Dr.81211		7.26404	10.0117	7.30026	27.7574	0.0021019	3.39
136255942	NM_178131	Dr.140308		5.1886	4.05882	1.99098	12.5104	0.011356	3.34
136256026	NM_212809	Dr.80010	Hs.368157	4.77351	3.78823	4.64562	11.7285	0.0017468	2.66
136256455	NM_212924	Dr.87130		7.67913	5.68234	2.32281	12.9013	0.039764	2.47
139947599	NM_001083816	Dr.85731		1.45281	1.08235	2.98647	25.4117	0.00060334	13.81
139948262	NM_001083825		Hs.212606	4.98105	5.95293	1.65915	74.6712	0.00033972	17.79
139948505	NM_001083830	Dr.84913		4.56597	7.57646	7.63209	55.5147	0.00041794	8.42
139948508	NM_001083858	Dr.78007		6.22632	0.541176	0	11.3375	0.044891	5.03
139948898	NM_001083832			5.1886	4.87058	0.99549	13.2923	0.019284	3.61
139948988	NM_001083826		Hs.654562	14.9432	17.3176	6.6366	59.8151	0.0047498	4.61
139949248	NM_001083849	Dr.77756		5.39614	8.11763	13.9369	27.7574	0.017571	3.03
145587656	NM_201202	Dr.115406		3.3207	2.43529	2.65464	14.4651	0.00051097	5.16
145587662	NM_001044811	Dr.11366		8.71685	20.8353	17.587	70.7617	0.0042882	4.5
145587680	NM_001042766	Dr.72048		16.6035	22.7294	17.9188	54.7328	0.0026991	2.87
146134892	NM_001045323	Dr.87945		5.81123	11.0941	11.9459	45.741	0.0027992	4.76
147899546	NM_001098189			3.52825	5.68234	3.98196	15.247	0.0037793	3.47
147899584	NM_001089383	Dr.87900		7.88667	15.4235	13.2732	51.6052	0.003199	4.23
147900882	NM_001089342	Dr.22815		8.09421	5.41176	4.97745	11.3375	0.034136	1.84
147901597	NM_001089386	Dr.86238	Hs.726325	3.52825	8.65881	1.32732	14.0741	0.048463	3.12
147902709	NM_001037404	Dr.87117	Hs.347270	1.8679	4.87058	0.66366	20.7203	0.0046766	8.4
147902821	NM_001089340	Dr.46793		4.56597	5.41176	12.2777	18.3746	0.046257	2.48
147904484	NM_001089478	Dr.79929	Hs.476517	21.377	30.0352	34.5103	69.5889	0.0086849	2.43
147905223				0.415088	2.1647	1.32732	10.1647	0.0033913	7.8
147905387	NM_001098196	Dr.82443	Hs.77783	4.98105	7.57646	10.2867	14.4651	0.046235	1.9
147905883	NM_001089428		Hs.726172	43.9993	56.8234	76.3209	134.877	0.014978	2.28
147906343	NM_001089358	Dr.87084	Hs.38039	3.94333	4.05882	2.98647	12.1194	0.0016053	3.31
147906782	NM_001098181	Dr.86090	Hs.654964	4.98105	8.65881	11.6141	20.7203	0.023395	2.46
147907327	NM_001089366	Dr.3008	Hs.421150	6.84895	8.38822	8.95941	23.8479	0.0017371	2.96
148222002	NM_001089515	Dr.42370	Hs.5148	18.0563	13.8	22.5644	78.1897	0.0017861	4.31
148223624	NM_001089363	Dr.133317	Hs.4859	76.5837	40.8588	63.0477	119.63	0.029296	1.99
148225209	NM_001089521		Hs.726089	19.094	14.8823	11.2822	35.5763	0.011873	2.36
148225559	NM_001089343	Dr.76028	Hs.584881	9.75456	8.38822	10.2867	20.3293	0.0027606	2.15
148226073	NM_001089341	Dr.81096	Hs.593973	6.43386	5.14117	9.29124	12.9013	0.040666	1.85
148226167	NM_001045189	Dr.42676	Hs.515876	4.35842	4.59999	3.3183	10.5556	0.0038436	2.58
148226647	NM_001093727	Dr.17290	Hs.727651	1.03772	2.70588	2.32281	12.1194	0.0025715	5.99
148226738	NM_001089524	Dr.78739	Hs.133350	12.8677	10.8235	8.95941	34.4035	0.0022918	3.16
148226834	NM_001089347	Dr.23775		8.5093	8.65881	6.6366	18.7655	0.0037706	2.36
148227539	NM_001089387	Dr.148401	Hs.520207	28.6411	17.047	0.33183	67.2432	0.024142	4.38
148229905	NM_001089487	Dr.85261		526.746	1228.74	877.027	2202.21	0.02261	2.51
148231661	NM_001089480	Dr.82019		64.5462	57.9058	93.9079	126.276	0.039243	1.75
148232127	NM_001089448	Dr.16479		42.754	50.5999	73.6663	127.058	0.016467	2.28
148232151	NM_001089404	Dr.106159		505.992	526.834	421.424	960.17	0.0045638	1.98
148232269	NM_001089339	Dr.80591	Hs.29700	5.39614	4.59999	5.30928	28.1483	0.0001197	5.52
148232362	NM_001089533	Dr.37171		6.84895	6.49411	5.30928	23.4569	0.00070092	3.77
148234501	NM_001098177			80.9421	137.459	73.0026	244.734	0.018424	2.52
148235155	NM_001089394	Dr.79834	Hs.443081	7.26404	14.8823	17.9188	32.0578	0.027204	2.4
148235633	NM_001089466	Dr.82297		31.7542	22.1882	40.8151	89.5272	0.0084933	2.83
148235672	NM_001089411	Dr.72641	Hs.524081	26.7732	40.8588	39.4878	95.3915	0.0056025	2.67
148236282	NM_001030244	Dr.76679		0.415088	2.97647	1.65915	22.675	0.001275	13.47
148236598	NM_001089469	Dr.29876	Hs.499984	108.338	88.7528	92.2487	164.98	0.0076054	1.71
148236832	NM_001089334	Dr.7178	Hs.724643	2.49053	4.59999	3.98196	10.1647	0.0091049	2.75
148237096	NM_001089352	Dr.89769	Hs.283610	12.0375	17.3176	27.8737	49.6505	0.022499	2.6
148277550	NM_001098265			3.11316	4.05882	1.99098	16.8108	0.0019443	5.5
148277606	NM_001098249	Dr.74671		1.66035	8.11763	3.65013	49.2595	0.0017757	11.01
148277638	NM_001039065	Dr.87613		10.9998	8.11763	11.2822	48.4776	0.00070653	4.78
148277647	NM_001098246	Dr.77120		4.56597	7.57646	2.98647	18.3746	0.010071	3.64
148277672	NM_001014289	Dr.29749		17.4337	16.2353	21.9008	77.0169	0.00087838	4.16
148298682	NM_212656	Dr.16524	Hs.517033	8.5093	7.30587	11.2822	38.313	0.0016357	4.24
148356252	NM_001044824	Dr.74207	Hs.709297	3.73579	6.7647	2.98647	15.6379	0.010885	3.48
148356264	NM_198814	Dr.83881	Hs.658443	27.3958	25.9764	32.5193	58.2513	0.0044033	2.03
148540039	NM_001001822	Dr.150341		17.2261	22.7294	36.1695	62.9427	0.021877	2.48
148540041	NM_001007105	Dr.32211		53.5463	35.1764	35.5058	88.3544	0.016172	2.13
148540065	NM_001013259	Dr.150316		30.3014	60.0705	64.0432	143.869	0.013	2.8
148540092	NM_001025506	Dr.10050		10.5847	10.0117	12.9414	27.3664	0.002951	2.45
148540109	NM_001080161	Dr.76232		27.1883	26.5176	46.4562	331.915	0.00048161	9.94
148596962	NM_001098488	Dr.43299	Hs.372331	40.4711	43.5646	36.8331	120.412	0.0006016	2.99
148887471	NM_001044754	Dr.11520		10.7923	18.9411	8.29575	86.3996	0.0018772	6.82
148922832	NM_001098745	Dr.91143	Hs.83286	2.07544	5.68234	3.3183	12.1194	0.015505	3.28
148922860	NM_001098736			7.26404	9.47057	11.9459	34.0125	0.0029425	3.56
148922867	NM_001098766	Dr.85599		13.6979	9.47057	9.29124	26.9755	0.0077815	2.49
148922923	NM_001098770		Hs.655014	5.81123	12.447	15.9278	31.6668	0.020555	2.78
149588618	NM_001082877	Dr.105038	Hs.331420	4.77351	8.38822	2.98647	16.4198	0.020198	3.05
149773469	NM_001099253	Dr.110985	Hs.556986	3.3207	6.22352	2.65464	13.2923	0.013422	3.27
149773475	NM_001099230	Dr.42541	Hs.17987	17.4337	21.1058	19.2461	71.9345	0.00041114	3.73
149773518	NM_001099263	Dr.87537	Hs.656790	4.35842	7.57646	6.30477	13.2923	0.016249	2.19
149773544	NM_001099229	Dr.150606	Hs.522029	1.45281	0.811763	3.3183	11.3375	0.0061729	6.09
150378484	NM_001099426	Dr.71947		18.4714	70.3528	50.4382	414.015	0.0016863	8.92
153791469	NM_001099986	Dr.119508	Hs.415299	2.90562	5.68234	3.98196	17.5927	0.0036739	4.2
153791728	NM_001100034			2.07544	9.47057	2.65464	18.3746	0.028986	3.88
153791831	NM_001099978			4.35842	4.3294	7.96392	48.8686	0.00078783	8.8
153792018	NM_001100015		Hs.29698	6.43386	7.03528	11.6141	15.6379	0.047481	1.87
153792197	NM_001100022	Dr.89306		1.24526	1.62353	0.33183	13.6832	0.00091978	12.83
153792359	NM_001100086			37.9805	48.4352	70.0161	93.8277	0.04754	1.8
154426289	NM_001100439	Dr.114083	Hs.82890	18.2639	30.0352	17.2552	52.7781	0.01693	2.42
154426307	NM_001100436	Dr.115639	Hs.437594	1432.05	1847.57	2290.62	3305.08	0.028062	1.78
154800461	NM_001089368		Hs.239499	7.47158	5.68234	2.98647	22.675	0.005665	4.21
156139158	NM_001102388	Dr.119887		8.71685	11.3647	14.9324	26.1936	0.01491	2.24
156255177	NM_200203	Dr.79575	Hs.149487	5.60369	5.14117	10.2867	16.0289	0.032239	2.29
156447030	NM_200049		Hs.5268	24.0751	25.4353	7.30026	51.6052	0.030394	2.73
156739276			Hs.164853	26.5656	37.8823	20.5735	75.0621	0.011573	2.65
157073892	NM_001103192	Dr.104781		62.0556	61.694	66.6978	134.095	0.00051588	2.11
157073909	NM_001083074	Dr.82237		6.84895	7.03528	4.31379	17.9836	0.0052272	2.96
157278623	NM_001104942	Dr.132687	Hs.368710	2.07544	1.62353	2.65464	31.6668	0.00011564	14.95
157311702	NM_001105108		Hs.534385	27.3958	24.6235	14.6005	75.844	0.0052125	3.42
157311742	NM_001105136			324.184	310.364	318.889	1126.32	2.4714e-05	3.54
157311774	NM_001105117	Dr.85476		17.4337	43.5646	23.5599	279.137	0.00099126	9.9
157419135	NM_001013443	Dr.36043		213.148	181.564	115.477	415.187	0.013486	2.44
157743307	NM_001105589	Dr.46572		147.149	200.506	92.2487	355.372	0.021693	2.42
157743309	NM_001105606			2.28298	5.95293	5.64111	30.8849	0.0019862	6.68
157743323	NM_001105599	Dr.76763	Hs.654773	28.4335	29.4941	38.8241	80.5354	0.0046382	2.5
157743331	NM_001105588	Dr.33597	Hs.521924	64.1311	47.3529	57.4066	163.807	0.0020311	2.91
157743341	NM_001105597	Dr.108030	Hs.707906	8.92439	6.22352	8.62758	26.5845	0.002081	3.35
157744493	NM_001100044	Dr.76363	Hs.288936	6.64141	14.0706	10.2867	33.6216	0.0085487	3.25
157841212	NM_001109712	Dr.89295		0.830176	0.270588	0	16.8108	0.00020154	45.82
157841220	NM_001109702	Dr.81000	Hs.532824	4.35842	2.97647	0.99549	27.7574	0.0015537	10
157841222	NM_001109715	Dr.36597		2.07544	2.97647	6.30477	14.0741	0.015019	3.72
157841229	NM_001109722			4.56597	13.2588	5.64111	31.6668	0.013004	4.05
157841237	NM_001109706		Hs.515371	12.6602	20.5647	19.2461	98.91	0.00089276	5.66
157909771	NM_001005772	Dr.14847		8.92439	3.78823	3.3183	15.247	0.031344	2.85
157909775	NM_001007136	Dr.43321		22.4147	22.4588	36.8331	55.5147	0.027463	2.04
157909840	NM_001045564		Hs.213470	28.4335	30.847	29.5329	47.3048	0.0015264	1.6
158517897	NM_200276	Dr.40877	Hs.462323	49.3955	55.1999	86.9395	115.33	0.047642	1.81
158534036	NM_001110118			84.0553	124.741	129.746	533.645	0.0011755	4.73
158534052	NM_001110116	Dr.126952	Hs.2006	11.83	13.8	6.96843	38.313	0.005366	3.53
160333234	NM_001007135	Dr.77432	Hs.377155	259.845	264.905	337.139	476.566	0.016939	1.66
160333346	NM_001110287	Dr.114962		39.6409	26.247	50.4382	583.295	0.00016516	15.04
160333563	NM_001110406	Dr.115589		0.830176	0	0	17.2017	0.00024791	62.16
160333606	NM_001110408	Dr.115594		1.24526	0	0	24.2388	0.00028235	58.39
160333631	NM_001110417	Dr.79789	Hs.445078	6.84895	8.38822	8.95941	20.3293	0.0028683	2.52
160333635	NM_001110411	Dr.115603		2.28298	1.89411	3.98196	126.276	2.7142e-05	46.43
160333639	NM_001110396	Dr.118484		7.88667	11.3647	2.65464	32.4487	0.010014	4.44
160333656	NM_001110380	Dr.18950	Hs.562154	5.81123	4.3294	6.96843	65.6794	0.0001694	11.52
160333681	NM_001110403		Hs.180414	400.145	812.034	569.089	1624.39	0.013187	2.74
160333684	NM_001110371			5.39614	4.59999	3.65013	14.856	0.0022504	3.27
160333704	NM_001110384			26.3581	17.3176	20.5735	130.186	0.00059746	6.08
160333854	NM_001110486	Dr.133614		11.2074	7.03528	14.6005	25.0207	0.023556	2.29
160333858	NM_001110452	Dr.87425	Hs.515469	4.56597	6.22352	2.65464	14.0741	0.010922	3.14
160333874	NM_001110467	Dr.90198	Hs.613417	3.52825	2.43529	1.32732	13.2923	0.0033776	5.47
[truncated: 893 more rows]

## Sheet: kras
GI	refseq	Dr_Unigene	Hs_Unigene	6M1	6M2	6T1	6T2	P_value	Fold Change
18858282	NM_131098	Dr.77089	Hs.654439	889.93	967.65	4395.53	5940.03	0.0316992	5.56
18858396	NM_131820	Dr.78411	Hs.461086	50.61	55.72	74.26	79.87	0.0242883	1.45
18858410	NM_131886	Dr.15663	Hs.429666	18.93	13.33	41.9	45.18	0.0137271	2.7
18858454	NM_131508	Dr.79072		47.97	40.48	190.43	154.09	0.0203563	3.9
18858612	NM_131452	Dr.75059		14.96	14.29	33.06	30.25	0.00711675	2.16
18858678	NM_131430	Dr.75058	Hs.165950	2.2	0.95	83.34	60.51	0.0254053	45.67
18858688	NM_131299	Dr.1307	Hs.36137	19.37	15.71	33.52	29.04	0.041573	1.78
18858710	NM_131085	Dr.78161		10.12	10.48	16.53	14.92	0.0223475	1.53
18858728	NM_131617	Dr.4801	Hs.473648	7.04	5.71	17.69	18.96	0.00586835	2.87
18858890	NM_131458	Dr.78120	Hs.438102	284.76	269.53	344.08	323.91	0.0460273	1.21
18859132	NM_131145	Dr.233	Hs.486502	53.7	50.48	71.7	68.98	0.013075	1.35
18859212	NM_131298	Dr.1467	Hs.132576	3.52	3.81	94.52	64.94	0.0357925	21.75
18859420	NM_131826	Dr.32057	Hs.323308	1.32	2.38	57.73	60.91	0.000849407	32.06
18859452	NM_131051	Dr.8233		25.53	27.14	49.59	48	0.00252789	1.85
18859502	NM_131327	Dr.75100	Hs.654481	63.38	52.86	109.65	113.75	0.0109199	1.92
18859528	NM_131693	Dr.8283		105.19	120	160.4	182.32	0.0471115	1.52
18859572	NM_131874	Dr.76130	Hs.437638	32.13	27.62	61.46	79.06	0.0470565	2.35
20589471	NM_131180	Dr.77152	Hs.519445	31.69	29.05	43.07	48.81	0.0387854	1.51
20589474	NM_131186	Dr.22		0.88	3.81	17.69	25.01	0.0404374	9.1
21915561	NM_131605	Dr.20850		25.97	30.95	154.58	225.89	0.0455064	6.68
23308614	NM_152952			2.64	4.29	11.64	10.08	0.0227694	3.13
24111231	NM_153643	Dr.78142	Hs.591026	1.32	0.95	9.54	10.49	0.00327911	8.82
27545262	NM_173255		Hs.389107	78.34	80.95	142.01	160.14	0.0160447	1.9
27545268	NM_173259	Dr.75656	Hs.349656	5.72	9.05	40.04	44.77	0.00675213	5.74
27545276	NM_173263	Dr.75657	Hs.144835	919.86	925.74	1449.89	1513.04	0.00320656	1.61
27545351	NM_173288	Dr.76897	Hs.367842	4.4	0.95	23.98	18.15	0.0322899	7.87
29469077	NM_177984	Dr.107376		17.6	12.86	83.11	78.25	0.00267888	5.3
31340752	NM_178437	Dr.39128	Hs.406013	755.69	794.78	1180.54	1153.24	0.00368458	1.51
31340859	NM_180973	Dr.78633	Hs.368802	2.2	0.95	30.26	23.8	0.0162969	17.16
33504508	NM_182863	Dr.4199	Hs.75599	1462.97	1220.03	3870.1	3169.68	0.0277551	2.62
34330169	NM_183341	Dr.86414		3.08	2.86	76.13	51.63	0.0381512	21.51
34536816	NM_131800	Dr.76835	Hs.151777	21.57	17.14	47.49	39.13	0.0368554	2.24
35902867	NM_194383		Hs.659864	25.09	20.48	57.5	49.21	0.0232344	2.34
35902877	NM_194380	Dr.16301	Hs.298654	18.05	15.71	84.97	75.43	0.00596252	4.75
36330112	NM_194432	Dr.28785		51.93	46.19	68.21	65.35	0.0312194	1.36
37620188	NM_198063	Dr.3585	Hs.19383	39.61	33.81	224.89	162.56	0.0375152	5.28
37620195	NM_198069	Dr.82565		15.84	16.19	35.39	30.66	0.0188879	2.06
38198636	NM_198363	Dr.79310		398.75	447.63	537.31	537.69	0.0428015	1.27
38198642	NM_198366		Hs.129673	116.63	85.24	196.02	187.97	0.0302329	1.9
38198654	NM_198374	Dr.78563	Hs.26670	2.2	2.38	21.18	14.52	0.0429056	7.79
38488724	NM_198805	Dr.77804		63.82	56.67	171.81	205.72	0.0176969	3.13
38488742	NM_198811	Dr.119207	Hs.202351	7.92	5.71	16.06	13.71	0.0377038	2.18
38564414	NM_198877	Dr.75938		1029.45	1030.51	1180.31	1143.15	0.0193289	1.13
41053302	NM_200044	Dr.883	Hs.131887	5.28	5.71	16.06	22.19	0.047244	3.48
41053318	NM_200034	Dr.76296	Hs.377972	87.58	74.29	139.45	148.84	0.0161677	1.78
41053346	NM_200019	Dr.4060	Hs.515848	14.08	15.24	81.95	68.98	0.0112722	5.15
41053392	NM_199993	Dr.76362	Hs.525330	62.5	43.81	148.29	150.46	0.00942474	2.81
41053398	NM_199986	Dr.20261	Hs.458747	38.29	45.72	81.25	85.92	0.0109536	1.99
41053400	NM_199987	Dr.1064	Hs.696684	8.36	10	38.65	34.69	0.00602269	3.99
41053498	NM_201134	Dr.80474	Hs.571148	16.72	15.24	22.12	21.38	0.0199468	1.36
41053504	NM_201135	Dr.105663	Hs.477155	20.25	20.95	54.48	43.97	0.0322241	2.39
41053542	NM_200841		Hs.468840	0	0.48	19.79	13.31	0.0374632	68.96
41053578	NM_200589	Dr.24063	Hs.368243	29.05	18.1	71.7	69.78	0.0136065	3
41053625	NM_200281	Dr.78249	Hs.632708	41.37	39.52	70.54	66.96	0.00502903	1.7
41053641	NM_200860	Dr.76805		7.92	7.62	12.34	12.1	0.00185821	1.57
41053699	NM_201136	Dr.75205	Hs.644352	3.96	6.67	12.57	11.7	0.0408901	2.28
41053729	NM_200883	Dr.80099	Hs.5920	16.28	13.33	30.73	39.13	0.0456048	2.36
41053978	NM_199922	Dr.80327		14.96	11.43	32.59	31.06	0.0104942	2.41
41054026	NM_199896	Dr.5185	Hs.445403	94.19	102.86	188.57	241.22	0.0487507	2.18
41054028	NM_199897	Dr.106021		20.69	27.14	63.09	71.8	0.0151468	2.82
41054052	NM_199885	Dr.77067	Hs.35828	8.36	7.14	22.12	19.36	0.0132241	2.68
41054118	NM_199850	Dr.150634	Hs.584985	121.47	110	223.26	224.27	0.00282805	1.93
41054246	NM_199786	Dr.80363		6.6	7.14	18.39	16.94	0.00509691	2.57
41054258	NM_199779	Dr.77341	Hs.93659	87.14	65.72	203.93	243.64	0.0226451	2.93
41054262	NM_199777	Dr.3854	Hs.369373	63.38	58.1	85.44	77.85	0.0455853	1.34
41054308	NM_199753	Dr.22283	Hs.483454	29.93	23.33	55.87	47.19	0.0447501	1.94
41054334	NM_199734	Dr.115452		40.05	37.14	316.14	303.33	0.000586302	8.03
41054344	NM_199731	Dr.78274		44.45	43.33	64.02	57.68	0.0341889	1.39
41054372	NM_199713	Dr.116048	Hs.515162	82.74	68.1	153.65	179.5	0.0255405	2.21
41054388	NM_199706	Dr.79210	Hs.524418	731.93	690.5	973.34	1026.17	0.0132663	1.41
41054420	NM_199688	Dr.8698	Hs.463278	5.72	9.52	16.06	17.34	0.0454556	2.19
41054434	NM_199675	Dr.76950		3.96	3.81	16.06	14.92	0.00244522	3.99
41054438	NM_199673	Dr.59760	Hs.404914	17.16	15.71	54.94	50.82	0.00357142	3.22
41054440	NM_199674	Dr.78513	Hs.592081	66.02	69.05	153.65	139.57	0.00819154	2.17
41054460	NM_199661	Dr.132440		31.25	24.29	46.79	48.81	0.0312042	1.72
41054484	NM_199646	Dr.77196	Hs.643683	48.41	57.14	103.36	108.1	0.00868305	2
41054544	NM_199612	Dr.4243		138.2	137.62	214.18	242.02	0.023012	1.65
41054550	NM_199610	Dr.77134	Hs.59214	7.48	5.71	22.35	17.75	0.0319479	3.04
41054598	NM_200551	Dr.76274	Hs.603740	522.43	457.63	742.87	726.07	0.0182385	1.5
41054608	NM_199584	Dr.77007	Hs.124156	6.6	3.81	12.57	13.31	0.0330954	2.49
41054654	NM_199561	Dr.28452	Hs.596514	6.6	5.24	11.87	11.29	0.0166347	1.96
41054686	NM_199548	Dr.75683	Hs.75914	65.58	58.57	141.78	114.96	0.0410394	2.07
41054706	NM_199543	Dr.76749	Hs.445570	720.48	807.64	1117.22	1263.36	0.03761	1.56
41054712	NM_199540	Dr.20106	Hs.435771	15.84	12.38	23.51	25.01	0.0328213	1.72
41054745	NM_199531	Dr.75520	Hs.75335	232.39	234.77	608.78	658.7	0.00387683	2.71
41054747	NM_199533	Dr.76648	Hs.369920	58.1	70	92.19	91.97	0.0422397	1.44
41054927	NM_199481	Dr.76134	Hs.79101	179.13	166.2	239.09	267.43	0.0353765	1.47
41054977	NM_201053	Dr.76218	Hs.610830	99.91	116.67	202.3	245.65	0.0380629	2.07
41054985	NM_201217	Dr.76899	Hs.376064	47.53	37.62	67.75	76.24	0.0458308	1.69
41055033	NM_201129	Dr.13792	Hs.643658	13.2	10	28.4	31.87	0.0158299	2.6
41055079	NM_201207	Dr.77732		6.16	3.33	12.8	14.92	0.0356245	2.92
41055167	NM_201082	Dr.1956	Hs.7753	11	14.29	28.63	37.51	0.0497634	2.62
41055179	NM_201085	Dr.77183	Hs.397729	27.29	28.57	1111.16	1439.63	0.0168953	45.66
41055220	NM_201192	Dr.76907	Hs.546271	21.13	21.43	38.18	41.14	0.00648678	1.86
41055240	NM_200383	Dr.77441	Hs.444955	0.88	2.38	17.93	14.92	0.0126724	10.08
41055274	NM_200386	Dr.76445		25.09	27.62	39.81	40.34	0.00875771	1.52
41055322	NM_200428	Dr.14647	Hs.654437	89.35	91.91	361.77	269.85	0.0392522	3.48
41055344	NM_200638	Dr.16392	Hs.481992	107.39	103.81	199.74	234.36	0.0235242	2.06
41055404	NM_200410	Dr.7340	Hs.499709	0	0.95	23.28	16.94	0.02563	42.34
41055443	NM_200441	Dr.79637	Hs.459174	4.4	3.33	10.71	9.68	0.0134848	2.64
41055527	NM_200927	Dr.78886	Hs.163893	39.61	31.43	55.41	54.45	0.042185	1.55
41055549	NM_200931	Dr.82452	Hs.408629	4.84	5.24	16.53	18.56	0.0067745	3.48
41055563	NM_199699	Dr.5243	Hs.246413	159.77	171.91	205.56	214.59	0.0280241	1.27
41055571	NM_200213	Dr.133331		4.4	6.19	11.87	12.1	0.0177112	2.26
41055759	NM_200971	Dr.14593	Hs.134587	51.49	49.53	106.16	112.54	0.00320121	2.16
41055791	NM_200977	Dr.84840	Hs.522087	53.26	64.76	132.93	140.78	0.00790355	2.32
41055922	NM_201000	Dr.117443	Hs.729098	7.04	10.48	30.26	30.25	0.00634218	3.45
41055958	NM_201009		Hs.656073	2.64	4.29	32.83	46.39	0.0339011	11.43
41055994	NM_200523	Dr.119670	Hs.211282	7.04	8.1	35.39	43.16	0.0149523	5.19
41056008	NM_200128	Dr.77883	Hs.465102	13.2	9.05	397.63	406.6	0.000159708	36.15
41056058	NM_200076	Dr.77842	Hs.632707	17.16	13.33	44.23	45.58	0.00465388	2.95
41056070	NM_200078	Dr.75365		22.45	18.57	50.98	53.65	0.00543778	2.55
41056072	NM_200339	Dr.15118	Hs.22857	3.96	4.29	23.98	22.19	0.00229608	5.6
41056086	NM_201154	Dr.79518	Hs.82609	10.12	4.76	24.68	21.38	0.0384196	3.1
41056116	NM_200087	Dr.18396	Hs.533977	7.04	12.38	71.24	69.78	0.00206622	7.26
41056150	NM_200333	Dr.11991	Hs.180933	1.76	0.95	18.16	18.15	0.000580737	13.4
41056164	NM_200100	Dr.76367	Hs.7917	17.6	20.48	32.83	38.32	0.0333937	1.87
41056204	NM_200111	Dr.85725		3.96	1.43	9.78	11.7	0.0368251	3.99
41056224	NM_200113	Dr.78669	Hs.516543	41.37	35.72	76.36	87.13	0.0192445	2.12
41152013	NM_201307	Dr.7294	Hs.372123	25.97	17.62	84.04	78.66	0.00688293	3.73
41152027	NM_201297	Dr.75876	Hs.514303	40.05	28.1	80.32	70.19	0.0343284	2.21
41152137	NM_200766	Dr.77454		10.12	9.52	22.35	20.17	0.00962514	2.16
41152148	NM_200834	Dr.82649		3.52	5.24	20.02	16.94	0.0152911	4.22
41152170	NM_200832	Dr.78528		16.72	18.1	108.25	110.93	0.000267241	6.29
41152188	NM_200747	Dr.76085	Hs.464572	54.14	55.72	64.72	61.31	0.0500027	1.15
41152272	NM_200726	Dr.80767	Hs.156540	3.96	4.29	33.06	29.85	0.00346716	7.63
41152282	NM_200723	Dr.11184	Hs.632391	7.04	3.33	21.88	23.8	0.0137091	4.41
41152296	NM_200716	Dr.117007	Hs.108969	31.25	23.81	65.88	56.47	0.0303418	2.22
41152302	NM_200715		Hs.290404	0.88	0.95	27.47	19.36	0.0309809	25.59
41152358	NM_200202	Dr.13043		22.89	29.52	88.7	101.65	0.0109417	3.63
41152405	NM_199945	Dr.28291		44.89	45.72	63.32	58.89	0.0197427	1.35
41152422	NM_199690	Dr.2621	Hs.411480	66.02	58.1	91.96	91.57	0.0173525	1.48
41152452	NM_199562	Dr.76857		84.94	80.48	133.86	135.53	0.00209157	1.63
41152454	NM_200058	Dr.10285	Hs.429608	52.37	57.62	129.21	157.31	0.0252343	2.6
41282064	NM_199931	Dr.412	Hs.446445	20.69	19.52	47.03	46.39	0.000627565	2.32
41282129	NM_131774	Dr.11764	Hs.181107	17.6	16.67	23.75	24.2	0.00565534	1.4
41282139	NM_131885	Dr.78568	Hs.76171	75.26	80.95	276.1	256.54	0.00291572	3.41
41282146	NM_153669	Dr.35540	Hs.491988	280.36	256.2	813.41	936.22	0.010479	3.26
41282162	NM_197933	Dr.76967	Hs.212102	246.47	247.15	609.24	708.32	0.0141548	2.67
41282178	NM_198210	Dr.76602	Hs.192374	242.07	192.39	419.97	462.26	0.0205769	2.03
41282189	NM_199536	Dr.104448	Hs.484222	44.01	40	70.31	60.91	0.0438037	1.56
41387117	NM_200820	Dr.77076	Hs.119251	5.28	4.29	11.87	11.7	0.00510854	2.46
41387147	NM_200803	Dr.12760		4.84	0.95	49.12	48.4	0.00185479	16.84
41393080	NM_201458	Dr.75539	Hs.504237	527.27	445.25	733.09	784.96	0.0302184	1.56
41393086	NM_201461	Dr.77265	Hs.4055	9.24	4.29	57.27	49.61	0.00941057	7.9
41393100	NM_201469	Dr.3473	Hs.524183	120.59	119.53	151.32	147.23	0.00518821	1.24
41393114	NM_201479	Dr.79907	Hs.654599	5.28	7.62	18.16	18.15	0.00984434	2.81
41393128	NM_201486	Dr.20376	Hs.440544	177.81	163.34	438.6	413.86	0.00312731	2.5
41393134	NM_201489	Dr.17520	Hs.643548	22.01	16.67	68.91	75.03	0.00590149	3.72
41393140	NM_201492	Dr.33255		23.77	19.52	74.26	68.17	0.00556437	3.29
41393142	NM_201493	Dr.75316	Hs.654599	12.32	14.76	34.45	37.11	0.00652114	2.64
41393184	NM_201514	Dr.80110	Hs.502769	24.21	20.48	99.41	108.1	0.00335639	4.64
42415500	NM_201578	Dr.51730	Hs.592689	20.25	19.52	32.13	38.72	0.0426214	1.78
42415506	NM_201577	Dr.256	Hs.518236	45.33	50.48	92.42	117.78	0.0475558	2.19
42415508	NM_201579	Dr.150274	Hs.533282	22.89	18.1	32.36	33.08	0.0370788	1.6
42476246	NM_152961	Dr.6814	Hs.657242	198.94	190.01	243.28	270.26	0.0482933	1.32
42476249	NM_130981	Dr.653	Hs.276878	31.25	31.91	47.03	45.58	0.00291365	1.47
42734413	NM_173283	Dr.76315	Hs.642938	144.8	150.96	407.64	411.84	0.000202597	2.77
42734422	NM_200959	Dr.75179	Hs.108332	396.11	369.06	530.79	534.47	0.0081742	1.39
45387552	NM_205561	Dr.7422	Hs.596704	38.29	30.95	121.29	94.39	0.0343958	3.11
45387624	NM_205599	Dr.9442	Hs.110702	46.21	40.95	84.74	92.78	0.0111174	2.04
45387642	NM_205608	Dr.4843	Hs.446392	36.53	28.1	124.78	120.2	0.00281781	3.79
45387802	NM_205697	Dr.103153		22.01	27.62	88.93	77.45	0.0117667	3.35
45387806	NM_205700	Dr.79091	Hs.180141	59.86	62.38	78.92	84.3	0.0203766	1.34
45387834	NM_205714	Dr.20705	Hs.18894	10.12	10.48	14.2	12.91	0.0398136	1.32
46309492	NM_207062	Dr.76277		8.36	10.95	77.76	72.61	0.00192903	7.79
46309566	NM_207099	Dr.80117	Hs.332012	3.52	2.38	29.8	35.9	0.0105979	11.14
47085670	NM_213003	Dr.76093	Hs.143873	158	183.81	534.28	586.9	0.0056076	3.28
47085690	NM_212992	Dr.78538	Hs.353175	4.84	3.81	13.04	16.54	0.0290673	3.42
47085796	NM_213071	Dr.134880	Hs.520182	5.72	2.38	16.06	20.98	0.0397233	4.57
47085828	NM_213092	Dr.76873		86.7	81.91	153.42	183.13	0.0306419	2
47085836	NM_213097	Dr.78310	Hs.170479	30.37	30	131.3	146.83	0.00505049	4.61
47085838	NM_213100	Dr.30395	Hs.499205	65.14	63.81	157.14	175.47	0.00804504	2.58
47085844	NM_213104	Dr.75881	Hs.507910	58.54	59.53	91.26	82.69	0.0230149	1.47
47085936	NM_213163	Dr.13893	Hs.295137	36.53	41.91	55.87	61.72	0.0388278	1.5
47085978	NM_213190	Dr.27758	Hs.279594	59.42	55.24	75.66	72.61	0.0228916	1.29
47085994	NM_213200			0.88	0.95	23.28	20.98	0.0029282	24.19
47086046	NM_213233	Dr.5846		416.8	404.77	591.55	631.27	0.0105294	1.49
47086138	NM_212948	Dr.106487	Hs.42194	217.86	266.2	420.91	423.14	0.0175944	1.74
47086200	NM_212919	Dr.86120		8.36	9.05	43.3	44.37	0.000328211	5.04
47086240	NM_212899	Dr.108357		24.65	23.81	38.41	36.71	0.00502077	1.55
47086284	NM_212876		Hs.461131	5.28	6.19	11.64	10.89	0.011178	1.96
47086294	NM_212869	Dr.30396		7.92	8.57	16.99	17.34	0.00170802	2.08
47086420	NM_212808	Dr.132507	Hs.714949	14.08	10.95	23.28	27.83	0.042034	2.04
47086510	NM_212767	Dr.82276	Hs.647044	30.81	26.67	106.62	89.55	0.0156639	3.41
47086524	NM_212762	Dr.1428	Hs.370504	3161.41	2931.99	5642.88	5011.07	0.0210403	1.75
47086560	NM_212742	Dr.2966	Hs.533803	7.48	4.76	13.74	14.12	0.0295516	2.28
47086570	NM_212735	Dr.75288	Hs.75859	25.09	19.52	58.9	49.61	0.0275525	2.43
47086592	NM_212726			56.34	42.86	140.38	135.53	0.00650832	2.78
47086600	NM_212721	Dr.32980	Hs.518265	22.89	16.67	51.91	50.02	0.0106899	2.58
47086618	NM_212710			47.97	49.05	90.09	77.04	0.0331586	1.72
47086630	NM_212704	Dr.6639		13.2	10.48	20.95	23.4	0.029963	1.87
47086636	NM_212703	Dr.76183	Hs.277704	17.16	16.67	61.23	65.35	0.0019951	3.74
47086640	NM_212701	Dr.30302	Hs.74870	10.56	6.19	47.26	45.18	0.00406366	5.52
47086690	NM_212673	Dr.114440		105.19	108.57	165.75	150.05	0.0238865	1.48
47086710	NM_212663	Dr.2713		12.32	10.48	79.39	65.35	0.0132178	6.35
47086718	NM_212659	Dr.11550	Hs.500013	34.77	32.86	43.3	48.4	0.0475678	1.36
47086732	NM_212653	Dr.132180	Hs.502829	6.16	7.14	14.2	12.91	0.0134836	2.04
47086808	NM_212612	Dr.28420	Hs.279806	263.19	200.01	595.97	564.31	0.0101218	2.5
47086828	NM_212602	Dr.2594	Hs.204041	20.25	16.67	29.1	29.04	0.0273097	1.57
47086840	NM_212595	Dr.76462	Hs.16003	43.13	33.33	71.94	66.56	0.0309716	1.81
47086858	NM_212584	Dr.104499	Hs.610096	20.69	17.62	53.78	49.21	0.00716728	2.69
47086876	NM_212577	Dr.76279	Hs.518460	11.88	13.33	69.37	83.09	0.0115515	6.05
47086904	NM_212562	Dr.6695		30.81	28.57	37.95	36.71	0.0269466	1.26
47086934	NM_213302	Dr.75633	Hs.591731	147	140.96	259.34	259.77	0.000685543	1.8
47086978	NM_213330	Dr.75230	Hs.474914	41.81	33.33	61.69	62.52	0.0288524	1.65
47087010	NM_213354		Hs.211800	9.68	8.1	33.06	42.35	0.0257107	4.24
47087056	NM_213377	Dr.75616		413.28	382.39	866.49	737.36	0.0259444	2.02
47087206	NM_213553	Dr.76901	Hs.12013	4.84	6.19	40.97	33.88	0.012549	6.79
47087224	NM_213532	Dr.79921		13.2	15.24	27.01	24.2	0.0224751	1.8
47087230	NM_213531	Dr.75452	Hs.12457	35.65	31.43	43.77	47.19	0.0480418	1.36
47087250	NM_213519	Dr.5129	Hs.659934	11	10.95	29.57	29.04	0.000210803	2.67
47087278	NM_213502	Dr.155062		17.16	18.1	32.36	30.25	0.00705765	1.78
47087316	NM_213478	Dr.76853	Hs.524731	5.72	3.33	15.13	12.5	0.0346904	3.05
47087338	NM_213389	Dr.75567	Hs.500674	13.64	14.29	16.53	17.75	0.0442674	1.23
47087350	NM_213405	Dr.77820		3.08	2.38	11.64	10.89	0.00359261	4.13
47087390	NM_213425	Dr.75961	Hs.248785	18.49	13.33	91.26	68.98	0.0302812	5.04
47087394	NM_213428	Dr.50843		53.26	44.76	117.56	143.2	0.026462	2.66
47087418	NM_213443	Dr.75494		25.09	23.81	44.93	40.74	0.0139014	1.75
47087426	NM_213444	Dr.1920	Hs.241576	187.05	178.1	284.95	252.91	0.0351558	1.47
47087434	NM_213448	Dr.32760	Hs.567968	361.78	324.29	574.32	666.37	0.0306464	1.81
47271418	NM_131833	Dr.112951		59.42	58.57	114.77	105.68	0.0078463	1.87
47550686	NM_214690	Dr.5194		3.96	4.29	15.13	11.29	0.0421679	3.2
47550714	NM_214706	Dr.35374	Hs.96996	187.05	174.77	329.65	404.98	0.0394497	2.03
47550752	NM_214732	Dr.134285	Hs.113227	23.77	23.81	38.41	39.93	0.0024346	1.65
47550794	NM_214763	Dr.77778	Hs.8769	11.88	15.71	36.32	32.67	0.0159419	2.5
47550804	NM_214765	Dr.107857	Hs.503222	11.44	11.91	18.39	19.77	0.0095511	1.63
47550816	NM_214771	Dr.105084	Hs.170673	36.09	29.05	98.71	119.4	0.0198076	3.35
47550832	NM_214716	Dr.78661	Hs.90093	33.01	22.38	92.66	81.88	0.0157642	3.15
47551336	NM_214818	Dr.32570		4.4	7.14	12.8	12.5	0.0378629	2.19
47551340	NM_214820	Dr.106150	Hs.592327	10.12	5.71	44.23	31.46	0.0473492	4.78
47777320	NM_001001402	Dr.9565		23.77	30	49.12	43.97	0.0397562	1.73
49533614	NM_001001889	Dr.10259		46.65	48.57	93.12	84.3	0.0118449	1.86
50080157	NM_001001940	Dr.14625	Hs.75724	59.86	71.43	119.66	134.32	0.022395	1.93
50080165	NM_001001941	Dr.2921	Hs.162121	36.97	27.62	83.34	78.25	0.0118316	2.5
50233772	NM_131507	Dr.77477	Hs.408434	3.96	5.24	15.6	19.77	0.0266757	3.84
50300476	NM_001002013	Dr.77150	Hs.339278	5.28	5.24	9.31	11.7	0.0482006	2
50344734	NM_001002041	Dr.20345	Hs.709967	8.36	8.57	16.06	14.52	0.0127183	1.81
50344809	NM_001002078		Hs.300141	2727.45	2760.55	5017.58	4808.17	0.00238029	1.79
50344827	NM_001002087	Dr.132353	Hs.483616	5.28	1.43	13.97	18.56	0.0498446	4.85
50344829	NM_001002088	Dr.36067		1.32	0.48	13.97	13.71	0.00115242	15.38
50344845	NM_001002096	Dr.81815	Hs.82719	4.4	6.67	17.23	21.78	0.031561	3.52
50344847	NM_001002097	Dr.13925	Hs.649307	14.52	13.33	31.43	31.87	0.00127844	2.27
50344865	NM_001002105	Dr.3719	Hs.20157	57.66	68.57	111.05	122.22	0.0206223	1.85
50344875	NM_001002110	Dr.79720	Hs.83758	7.92	8.1	14.43	14.12	0.000817463	1.78
50344877	NM_001002111	Dr.133040	Hs.278362	99.91	100	114.31	113.75	0.000405723	1.14
50344891	NM_001002118	Dr.84471		7.04	7.14	11.87	10.08	0.0493313	1.55
50344899	NM_001002122	Dr.79272	Hs.729029	14.08	10	23.28	25.41	0.0332418	2.02
50344957	NM_001002151	Dr.79918		10.56	16.67	28.63	30.25	0.0376496	2.16
50344979	NM_001002162	Dr.75486	Hs.477325	22.01	21.91	33.99	40.74	0.0448066	1.7
50345019	NM_001002180	Dr.35822	Hs.567419	8.36	9.52	153.18	214.19	0.0291585	20.55
50345051	NM_001002197	Dr.32176		14.96	12.38	79.85	63.73	0.0191594	5.25
50345079	NM_001002211	Dr.28994	Hs.567619	9.24	7.62	24.44	25.41	0.0032599	2.96
50355953	NM_131691	Dr.77753	Hs.154210	4.4	3.81	22.81	25.01	0.00329042	5.82
50539839	NM_001002390			37.85	32.86	53.54	57.28	0.0233292	1.57
50539957	NM_001002445	Dr.15949	Hs.502876	77.02	70	114.54	137.95	0.0497249	1.72
50540009	NM_001002471	Dr.142401	Hs.534305	1.32	1.43	16.76	15.73	0.00121096	11.81
50540013	NM_001002473	Dr.28553		36.97	30	59.83	58.09	0.0193069	1.76
50540023	NM_001002308			0	0	19.56	13.31	0.0343048	#DIV/0!
50540061	NM_001002500	Dr.32713	Hs.473788	7.04	6.19	16.99	18.56	0.0063373	2.69
50540157	NM_001002546	Dr.824	Hs.165195	102.99	100.96	116.87	116.17	0.00540463	1.14
50540171	NM_001002553	Dr.132213	Hs.632223	6.16	5.24	14.43	19.36	0.0466855	2.96
50540187	NM_001002561	Dr.84618		11.44	13.81	30.5	37.11	0.0263966	2.68
50540201	NM_001002568	Dr.2050	Hs.418497	2865.21	2570.07	7571.42	5955.36	0.0388345	2.49
50540209	NM_001002572	Dr.81975	Hs.12152	7.48	8.1	34.22	35.5	0.000689393	4.47
50540215	NM_001002575	Dr.13739	Hs.31498	51.05	48.1	84.74	77.45	0.0152085	1.64
50540285	NM_001002610	Dr.80489		26.41	26.19	36.08	34.69	0.00594536	1.35
50540289	NM_001002612	Dr.31637		374.55	348.58	1685.02	1569.11	0.00219532	4.5
50540361	NM_001002647		Hs.534313	0.44	0.48	12.11	9.68	0.013291	23.68
50540365	NM_001002649	Dr.79934		11.44	9.05	34.92	30.66	0.011533	3.2
50540373	NM_001002653	Dr.77198	Hs.381167	297.96	260.01	415.09	453.39	0.0288528	1.56
50540395	NM_001002664	Dr.81822	Hs.4285	85.38	81.43	319.17	276.31	0.0099317	3.57
50540403	NM_001002668	Dr.31493		10.12	9.52	17.93	20.57	0.0199903	1.96
50540411	NM_001002672	Dr.81756	Hs.632317	14.52	14.76	16.3	16.94	0.0285243	1.14
50540413	NM_001002673	Dr.76208	Hs.502883	14.96	14.76	23.75	26.22	0.0146473	1.68
50540451	NM_001002694	Dr.114433	Hs.523936	5.28	2.86	11.41	10.49	0.0336259	2.69
50540463	NM_001002700	Dr.76507	Hs.496205	18.49	13.33	88.7	64.94	0.0376029	4.83
50540499	NM_001002716	Dr.89100	Hs.97899	69.98	80	190.43	190.79	0.00187477	2.54
50540541	NM_213336		Hs.520898	22.01	20	67.28	50.82	0.0443572	2.81
50582983	NM_178307	Dr.99352		7.04	4.29	18.86	16.54	0.0216213	3.12
50811829	NM_213308	Dr.16570	Hs.516807	42.25	41.43	67.05	81.48	0.0462531	1.77
50878272	NM_001002748	Dr.77360		55.02	60	109.88	110.12	0.00224795	1.91
51010982	NM_001003451	Dr.81043	Hs.1183	3.52	3.81	34.69	47.19	0.0269954	11.17
51011050	NM_001003482	Dr.134065		7.04	6.19	44.93	33.08	0.0320273	5.9
51011062	NM_001003486	Dr.79910		32.57	27.14	87.53	72.2	0.0254344	2.68
51011064	NM_001003491	Dr.105356		78.78	55.72	179.96	159.33	0.0220744	2.52
51011078	NM_001003494	Dr.118688	Hs.475688	4.84	2.38	19.32	20.17	0.0064423	5.47
51230538	NM_001003731			40.93	33.81	59.13	57.68	0.028559	1.56
51230608	NM_001003744	Dr.20193	Hs.505033	2.64	6.19	131.77	162.56	0.011581	33.33
51871369	NM_001004115	Dr.78525	Hs.17680	10.12	8.1	28.17	29.85	0.00432944	3.18
51972165	NM_001004296	Dr.76301	Hs.463382	11	9.52	36.08	31.46	0.010478	3.29
52138567	NM_205751	Dr.12583	Hs.450230	0.44	1.43	13.27	14.12	0.00260407	14.65
52218943	NM_001004546	Dr.27305		201.14	170.48	1298.8	1048.76	0.0158679	6.32
52218951	NM_001004553	Dr.113699		7.48	2.86	22.58	20.17	0.0248885	4.13
52218953	NM_001004550	Dr.78467	Hs.476270	24.65	22.38	33.99	39.53	0.0474729	1.56
52218955	NM_001004555	Dr.47577		55.9	70	163.43	140.37	0.0223143	2.41
52218957	NM_001004552	Dr.36529	Hs.370781	63.38	62.86	77.99	86.32	0.0448542	1.3
52218973	NM_001004560	Dr.81554	Hs.642842	6.6	6.19	11.41	11.29	0.00185313	1.77
52218981	NM_001004564	Dr.86383		9.68	9.05	29.1	23.4	0.0276474	2.8
52219061	NM_001004604	Dr.76622	Hs.152944	23.33	19.52	33.06	37.51	0.041877	1.65
52219111	NM_001004630			7.48	5.24	33.52	34.29	0.00184355	5.33
52219151	NM_001004660		Hs.465167	33.01	33.81	51.22	52.84	0.0023456	1.56
52219193	NM_001004682	Dr.78045	Hs.571512	29.93	13.81	69.37	81.08	0.0331391	3.44
53933221	NM_001005583	Dr.36960	Hs.470477	36.97	34.76	67.98	73.41	0.00700835	1.97
53933247	NM_001005590	Dr.36457	Hs.584790	42.25	45.24	228.38	166.59	0.0381751	4.51
54261786	NM_213236	Dr.76824	Hs.75117	4.84	5.24	15.13	15.33	0.000481181	3.02
54262124	NM_201326	Dr.76128	Hs.184233	113.99	110	160.87	178.29	0.0232421	1.51
54400361	NM_001005932			4.4	4.76	11.87	14.92	0.0290312	2.92
54400377	NM_001005939	Dr.76565	Hs.293689	28.17	26.67	120.36	146.83	0.0152329	4.87
54400411	NM_001005957	Dr.42866	Hs.389700	1.76	1.9	30.5	25.41	0.00936392	15.28
54400453	NM_001005976	Dr.133193	Hs.467753	3.52	0.95	72.63	46.39	0.049107	26.63
54400463	NM_001005981	Dr.80177		75.7	73.81	114.77	112.54	0.00140875	1.52
54400471	NM_001005985	Dr.78666		21.13	24.76	34.22	36.71	0.0295416	1.55
54400479	NM_001005989	Dr.82281	Hs.25597	9.68	14.29	115	119.4	0.00091589	9.78
54400553	NM_001006026	Dr.85255	Hs.83577	0.88	0.95	10.94	11.29	0.000305992	12.15
54400565	NM_001006032	Dr.84635		8.8	6.19	23.05	18.56	0.0360189	2.78
54400611	NM_001006055	Dr.77968	Hs.156506	55.02	58.1	76.36	70.59	0.0354059	1.3
55741582	NM_001007063	Dr.103987	Hs.651939	2.2	2.38	10.71	11.29	0.00121312	4.8
55742245	NM_131034	Dr.8058	Hs.591069	55.9	42.86	96.38	99.23	0.0184696	1.98
55742327	NM_001007161	Dr.77140	Hs.310645	6.16	6.19	21.18	26.22	0.0200576	3.84
55742548	NM_001007060		Hs.483259	57.66	54.29	74.5	75.03	0.00814009	1.34
55742572	NM_213157	Dr.76663	Hs.568613	17.6	16.67	79.62	68.17	0.0100859	4.31
55742594	NM_213293	Dr.76775	Hs.491440	8.36	7.14	36.32	28.64	0.023839	4.19
55742596	NM_213262	Dr.32300		126.76	120.96	177.4	181.52	0.00406825	1.45
55925206	NM_001007349		Hs.130607	1.76	2.38	14.9	18.15	0.0128459	7.98
55925208	NM_001007348	Dr.108168	Hs.279815	0.88	1.9	14.9	11.7	0.0193072	9.57
55925318	NM_001007400			3.96	4.76	16.99	17.75	0.00179358	3.98
55925332	NM_001007405		Hs.139053	10.56	10	47.26	40.74	0.00928476	4.28
55925426	NM_001007418	Dr.90146		690.12	612.4	1060.41	1221	0.0316487	1.75
55925434	NM_001007422	Dr.152289	Hs.252457	2.2	0.95	32.13	45.58	0.0312899	24.67
55925499	NM_001007324	Dr.79900		100.79	80.48	190.9	168.21	0.0280912	1.98
55925551	NM_001007311	Dr.75326		27.73	25.24	90.56	84.71	0.00269163	3.31
56090492	NM_001007786			0	0	11.17	11.29	2.85446e-05	#DIV/0!
56118555	NM_001001833	Dr.31003		20.25	25.24	46.33	50.82	0.0164684	2.14
56693301	NM_001008615	Dr.32244	Hs.520973	13.64	20.48	31.66	34.29	0.0491319	1.93
56693331	NM_001008631	Dr.86643		8.36	8.1	12.34	14.52	0.04179	1.63
56693362	NM_001008645	Dr.91490	Hs.498727	0.44	1.43	21.42	24.2	0.00451893	24.4
57222258	NM_001009560	Dr.96146	Hs.471014	1.76	1.43	13.04	9.28	0.0367943	7
57524651	NM_001003762	Dr.5314	Hs.323342	8.8	8.1	39.11	31.46	0.0198783	4.18
57525647	NM_001003619	Dr.13965		7.04	8.57	17.23	14.12	0.0452249	2.01
57525840	NM_001003570	Dr.3619		19.81	17.62	64.49	79.46	0.0195827	3.85
57526004	NM_001003519	Dr.33963		0.44	0.48	79.62	87.93	0.00247793	182.12
57526716	NM_213037	Dr.11136	Hs.517553	53.26	58.57	83.58	87.93	0.0129724	1.53
57526721	NM_213038	Dr.76747		7.48	4.29	13.97	13.31	0.0413929	2.32
58000445	NM_001009983	Dr.120641	Hs.533772	6.6	7.62	13.74	11.7	0.0389255	1.79
58801259	NM_001001399	Dr.1209	Hs.74564	191.89	199.53	246.07	243.23	0.00686312	1.25
58801511	NM_198367	Dr.76919	Hs.20716	22.45	19.52	43.77	41.14	0.00830277	2.02
58801519	NM_200053	Dr.297	Hs.518346	563.36	602.4	776.16	792.22	0.0108153	1.35
59858568	NM_001012316	Dr.104391		60.3	38.1	398.56	285.59	0.0365292	6.95
60302673	NM_001012367	Dr.83306		8.36	7.62	15.6	14.52	0.00846391	1.88
61651681	NM_001013261	Dr.24233		754.37	604.3	3614.48	2909.91	0.0188976	4.8
61651843	NM_001013344	Dr.107471	Hs.483564	3.08	4.29	10.94	9.68	0.0169419	2.8
61651857	NM_001013350	Dr.86352		25.97	23.33	59.6	63.73	0.00435542	2.5
61657910	NM_173251	Dr.18318	Hs.1063	1.76	4.29	11.41	11.29	0.0223678	3.75
61806722	NM_001013574	Dr.79930		95.95	89.05	304.5	345.69	0.00796397	3.51
62122764	NM_001014292	Dr.88727		24.65	28.1	43.77	38.32	0.0450874	1.56
62122784	NM_001014302	Dr.22605		24.21	18.1	56.11	54.45	0.00849656	2.61
62955286	NM_001017659	Dr.77425	Hs.122583	10.56	6.67	69.14	51.63	0.0287241	7.01
62955298	NM_001017665	Dr.77509	Hs.529094	19.81	22.86	44.7	48.4	0.00892004	2.18
62955322	NM_001017677	Dr.82584	Hs.558614	22.01	23.33	35.62	33.08	0.0146859	1.52
62955324	NM_001017674	Dr.84494	Hs.57698	27.29	27.62	64.72	61.31	0.00231241	2.3
62955436	NM_001017730	Dr.132607		14.52	12.38	27.01	22.99	0.0367388	1.86
62955526	NM_001017777	Dr.118971	Hs.258314	5.72	6.19	10.94	10.08	0.0113763	1.76
62955566	NM_001017797	Dr.75965	Hs.618145	279.48	212.86	461.41	521.15	0.0317412	2
62955674	NM_001017851			35.21	23.33	118.03	103.26	0.0132945	3.78
62955712	NM_001017870	Dr.43266	Hs.368525	13.2	9.52	33.99	40.34	0.0196292	3.27
62955750	NM_001017892	Dr.75751		5.72	7.14	13.5	16.94	0.0420101	2.37
65301437	NM_205571	Dr.78270	Hs.131226	40.93	32.38	75.2	63.33	0.0468057	1.89
65301451	NM_001003981		Hs.371249	2.2	4.76	10.24	10.08	0.03494	2.92
65301455	NM_001003868	Dr.78253	Hs.14317	15.84	15.24	22.81	20.17	0.0480585	1.38
66472521	NM_001020612		Hs.484741	6.6	5.24	10.24	10.49	0.0233499	1.75
66472569	NM_001020588	Dr.48047	Hs.76716	205.98	194.77	1277.38	1215.76	0.000894778	6.22
66472589	NM_001020581	Dr.34433	Hs.258209	24.65	27.14	31.43	31.87	0.045027	1.22
66472691	NM_001020527	Dr.134986	Hs.632379	5.72	3.81	16.99	12.91	0.0455911	3.14
66472875	NM_212825	Dr.88554	Hs.511757	4.4	6.67	62.62	53.24	0.00837531	10.47
66472917	NM_001020471	Dr.45814		5.28	6.19	9.78	10.89	0.0234866	1.8
66773145	NM_001024397	Dr.32197	Hs.558536	13.64	10.95	20.72	19.36	0.035843	1.63
66773152	NM_001024393	Dr.91282		4.4	2.38	15.6	17.34	0.0102275	4.86
67459921	NM_001024811	Dr.78829		7.48	7.14	14.2	16.54	0.0208462	2.1
67972635	NM_212587	Dr.75877	Hs.591731	205.1	186.2	276.8	274.29	0.01394	1.41
70887560	NM_001025472	Dr.78908	Hs.466507	17.16	14.29	122.45	109.72	0.00420015	7.38
70887562	NM_001025471	Dr.77233	Hs.335918	3.96	1.43	59.83	55.67	0.00194959	21.43
70887564	NM_001025475	Dr.79806	Hs.727514	1.76	2.38	36.32	38.32	0.000880963	18.03
70887624	NM_001025503	Dr.75171		21.13	19.52	28.87	27.43	0.0185221	1.38
70887662	NM_001025516	Dr.104726	Hs.524214	20.69	24.29	33.52	37.92	0.0431938	1.59
70887720	NM_001025537	Dr.132634	Hs.146393	50.17	46.19	228.84	251.3	0.00351389	4.98
70912381	NM_001004512	Dr.81717		22.89	24.76	29.8	31.87	0.0373839	1.29
71274128	NM_181766	Dr.76267	Hs.530291	32.57	34.76	66.12	62.52	0.00469052	1.91
71834525	NM_001030192	Dr.79626	Hs.444835	5.72	11.91	53.54	53.24	0.00479759	6.06
71834591	NM_001030227	Dr.117779	Hs.416090	3.96	8.1	43.77	42.76	0.00325851	7.17
71834657	NM_001030262	Dr.77358		4.4	2.86	44	51.23	0.00698726	13.12
71892473	NM_001030277	Dr.76755		40.49	32.38	67.75	78.66	0.0325135	2.01
74315932	NM_001033104	Dr.77421	Hs.709406	2831.32	2850.56	12559	12247.9	0.000265391	4.37
74315936	NM_001033106	Dr.48258	Hs.728811	16.28	20.95	35.62	31.06	0.0457743	1.79
74315946	NM_001033107		Hs.4747	10.56	14.76	29.57	33.48	0.0223581	2.49
76253692	NM_001033753	Dr.116460		33.89	30.48	64.49	63.33	0.00320706	1.99
76253854	NM_001033728	Dr.36545	Hs.520087	36.53	38.57	62.86	76.24	0.0419303	1.85
76253887	NM_001033741	Dr.87571		135.56	160.96	249.33	258.96	0.0160586	1.71
80751158	NM_001037120	Dr.30070		3031.58	3470.57	73255.3	64498.1	0.00443324	21.19
82524271	NM_131243	Dr.119409	Hs.529053	82.74	62.86	258.18	220.64	0.0158655	3.29
82524317	NM_001037236	Dr.119409	Hs.529053	17.16	10.48	39.34	44.37	0.0215258	3.03
82658307	NM_001037437		Hs.557709	5.72	4.76	9.78	10.89	0.0201176	1.97
83415099	NM_001037673	Dr.132479		41.81	36.67	140.15	134.73	0.00144337	3.5
83415153	NM_001037701		Hs.125503	1.76	2.38	9.78	11.7	0.01327	5.19
83523753	NM_214693	Dr.32351		47.53	44.29	169.71	156.91	0.00314732	3.56
90017461	NM_131825	Dr.82556	Hs.160562	21.13	15.71	35.39	32.27	0.0387946	1.84
90093315	NM_001039922	Dr.88446	Hs.99962	3.08	0	20.72	17.75	0.0143043	12.49
90652844	NM_001039995	Dr.151422	Hs.285847	7.04	7.62	11.41	10.89	0.0102365	1.52
93205054	NM_131573	Dr.122523		38.73	35.24	215.34	194.02	0.0041235	5.53
93205055	NM_198068	Dr.27045		7.04	8.57	20.95	22.59	0.00638694	2.79
94158196	NM_001040243	Dr.81845	Hs.437322	0	1.43	12.34	11.29	0.00632572	16.52
94536632	NM_001040375	Dr.52664	Hs.209983	18.93	19.05	60.76	55.26	0.00493259	3.05
94536656	NM_001040354	Dr.110657	Hs.180946	22.45	22.38	41.44	40.74	0.000354573	1.83
94536664	NM_001040348	Dr.77273	Hs.459630	36.53	38.1	66.58	60.1	0.0160159	1.7
94536895	NM_001040297	Dr.78286	Hs.507080	0.88	0	40.51	38.32	0.000915514	89.58
94536915	NM_001040336	Dr.43903	Hs.368131	9.68	8.57	17.46	19.77	0.0177489	2.04
94536957	NM_001040310	Dr.83709	Hs.522798	15.84	13.81	69.84	56.07	0.0202744	4.25
95147675	NM_001025515	Dr.48748	Hs.160565	83.62	90.95	136.89	142.39	0.00757249	1.6
99028935	NM_001001730	Dr.77119	Hs.417077	28.61	30.48	632.06	860.39	0.0244504	25.26
111955356	NM_001042721	Dr.77184	Hs.167584	286.52	246.2	365.5	366.66	0.0385548	1.37
113195567	NM_001044343	Dr.75149	Hs.153357	3.96	2.86	13.74	12.91	0.00479429	3.91
113195569	NM_001044325	Dr.117638	Hs.144197	33.89	33.81	93.59	98.02	0.00127616	2.83
113195585	NM_001044310	Dr.119101	Hs.315137	137.76	139.05	263.76	312.61	0.025594	2.08
113671066	NM_001044838		Hs.486993	6.6	6.67	10.48	11.29	0.00902512	1.64
113671350	NM_001045304	Dr.116498		14.08	12.86	45.86	58.89	0.027142	3.89
113674257	NM_001045300	Dr.88991	Hs.372208	3.52	3.81	20.25	14.92	0.0348516	4.8
113675782	NM_001045166	Dr.67552	Hs.282244	84.5	82.86	214.41	179.9	0.0223988	2.36
113676720	NM_001045463	Dr.80015		11.44	9.52	32.13	30.66	0.00332514	3
113676894	NM_001045144	Dr.114606	Hs.97627	7.48	6.67	12.8	14.52	0.0202094	1.93
113676997	NM_001045125		Hs.654634	24.65	27.14	35.62	39.53	0.0371949	1.45
113678159	NM_001044865	Dr.108026	Hs.77221	4.84	6.19	57.73	46.39	0.0147184	9.44
113678174	NM_001044870	Dr.107461	Hs.414579	16.72	17.14	32.13	29.85	0.0067287	1.83
113678711	NM_001044953	Dr.149536	Hs.631556	16.72	16.19	65.88	70.19	0.00176725	4.13
113679133	NM_001045396	Dr.37156	Hs.590900	14.96	13.33	20.72	23.4	0.0370938	1.56
113679507	NM_001045349			5.72	8.1	15.83	16.54	0.0174583	2.34
113679532	NM_001045343	Dr.117474	Hs.271896	15.84	11.43	66.12	57.28	0.0103966	4.53
113681363	NM_001045104	Dr.78433	Hs.221847	170.77	152.86	350.6	348.51	0.00229822	2.16
113681529	NM_001045158		Hs.589924	13.64	12.38	23.98	23.4	0.0041905	1.82
113682094	NM_001045031	Dr.74235		0.88	1.9	10.94	12.91	0.0109044	8.58
113682522	NM_001045043	Dr.84100	Hs.349111	6.16	6.67	11.87	10.49	0.0230131	1.74
113951744	NM_001045848	Dr.76979	Hs.523424	14.08	13.81	35.62	28.64	0.0349639	2.3
114205449	NM_001048055	Dr.103706	Hs.512580	5.72	10	174.14	230.32	0.0203672	25.73
115430072	NM_001075108	Dr.29904	Hs.527861	20.69	18.1	34.92	32.67	0.0138959	1.74
115430074	NM_001075103	Dr.77771		63.82	65.24	101.27	106.89	0.0053274	1.61
115496182	NM_001076663	Dr.152023	Hs.377992	17.6	16.67	24.91	28.24	0.0319374	1.55
115497503	NM_001076629	Dr.14931	Hs.436446	42.69	30	97.54	87.93	0.0193453	2.55
115529298	NM_001076713	Dr.87475	Hs.500333	0	1.43	22.58	18.15	0.0137419	28.48
115529362	NM_001076741	Dr.87157	Hs.129944	0.44	0	1042.02	780.12	0.0200495	4141.23
116004534	NM_001077159		Hs.525084	97.27	100.96	158.54	164.57	0.00318935	1.63
116267990	NM_001077299	Dr.78156	Hs.517981	1.32	1.43	11.64	8.47	0.0318004	7.31
116268032	NM_001077320	Dr.26865		195.42	155.24	480.74	391.67	0.0333302	2.49
116268052	NM_001077328	Dr.39409	Hs.492925	1.76	1.43	12.57	15.73	0.0156355	8.87
116517245	NM_001077376	Dr.74540		11	16.67	33.76	37.11	0.02246	2.56
116517251	NM_001077379	Dr.31695	Hs.435004	89.35	89.05	121.06	112.94	0.020697	1.31
116517279	NM_001077393	Dr.82449	Hs.185807	22.89	23.33	40.74	40.34	0.000290849	1.75
116812885	NM_207100	Dr.16044	Hs.433203	34.77	29.52	89.16	83.9	0.00463585	2.69
116812899	NM_001040394	Dr.82922		6.6	4.76	83.11	100.04	0.00968441	16.12
117606120	NM_001077560	Dr.39110	Hs.22616	6.6	7.62	11.87	13.71	0.0326276	1.8
117606124	NM_001077558		Hs.594708	12.76	15.24	37.02	32.67	0.014121	2.49
117606136	NM_001077563	Dr.80439	Hs.523710	17.6	16.19	22.12	21.78	0.0199673	1.3
117606217	NM_001077557	Dr.118855		9.24	9.52	29.8	27.43	0.00382626	3.05
117606251	NM_001077535	Dr.76280	Hs.499000	73.5	80.95	123.85	134.32	0.0150045	1.67
118150439	NM_001077731	Dr.81779		13.64	13.33	21.18	22.19	0.0041244	1.61
118150529	NM_001077757	Dr.45957	Hs.61430	14.08	12.38	22.58	25.01	0.0191349	1.8
118150533	NM_001077758	Dr.75688	Hs.525557	21844.3	20396.8	110874	120210	0.00249373	5.47
118150539	NM_001077761	Dr.77209		34.33	45.72	82.64	80.27	0.0191491	2.04
118150557	NM_001077769	Dr.123501	Hs.20848	36.97	41.43	51.22	52.44	0.0319121	1.32
118150613	NM_001077800			3.08	1.9	10.94	11.29	0.00505248	4.46
119226212	NM_001079702	Dr.22015	Hs.420559	13.64	6.67	26.54	28.64	0.0409244	2.72
120474978	NM_207637	Dr.30878	Hs.249159	2.2	5.24	12.8	13.71	0.0265901	3.56
121582331	NM_001079947	Dr.150342		5.28	4.29	184.61	168.21	0.00228327	36.87
121582357	NM_001080034	Dr.75902		18.93	15.24	59.36	43.97	0.0485809	3.02
121583576	NM_001079992		Hs.390171	113.11	106.19	193.92	219.03	0.0176139	1.88
121583676	NM_001080066	Dr.117104	Hs.294005	65.14	55.24	199.05	175.06	0.0103006	3.11
121583716	NM_001080073	Dr.78061	Hs.523550	8.8	10	12.8	12.91	0.0290911	1.37
121583741	NM_001079978	Dr.79353		11.44	12.38	43.07	40.74	0.00174946	3.52
121583747	NM_001079981	Dr.79345	Hs.483296	16.28	16.67	50.05	50.42	6.33858e-05	3.05
121583749	NM_001079977	Dr.77137	Hs.628096	4.4	3.81	121.76	128.27	0.000729885	30.45
121583813	NM_001080028	Dr.101972		15.84	16.19	19.32	19.77	0.00645731	1.22
121583840	NM_001045485	Dr.48536		24.21	18.57	42.6	38.32	0.0327755	1.89
121583882	NM_001079996	Dr.80050	Hs.587231	68.66	52.38	146.43	149.65	0.00886936	2.45
121583898	NM_001080002	Dr.85658		15.84	14.76	23.05	21.38	0.0200592	1.45
121583941	NM_001080043	Dr.83946	Hs.443031	8.8	7.62	22.81	24.2	0.00353395	2.86
122114552	NM_001080172	Dr.87169		25.09	24.29	64.95	60.1	0.0041933	2.53
122114578	NM_001080187	Dr.79837	Hs.656205	9.24	10.48	19.32	24.61	0.0468559	2.23
123706334	NM_001080618	Dr.30070		0.44	0.48	6824.59	5151.84	0.0189577	13017.9
123707032	NM_001080625	Dr.84154	Hs.555978	12.32	13.81	21.18	22.19	0.0107267	1.66
123707104	NM_001080627	Dr.122598	Hs.9333	9.24	9.52	13.74	14.12	0.00267969	1.49
123708206	NM_001080630	Dr.55456	Hs.10903	7.04	5.24	16.53	19.77	0.0229923	2.96
124430519	NM_001080988	Dr.38157	Hs.592224	21.57	13.81	34.92	36.71	0.045029	2.02
125803222	XM_001337768	Dr.101407		6.6	4.76	20.02	15.73	0.0347321	3.15
125813103	XM_001335444	Dr.48690	Hs.371001	4.84	5.24	11.41	10.49	0.00712646	2.17
125815811	XM_681550		Hs.368794	101.67	105.24	174.14	178.29	0.00141216	1.7
125816793	XM_001332543			8.36	9.05	39.81	39.93	0.00012623	4.58
125819983	XM_001339171	Dr.93082		7.04	7.14	10.94	12.91	0.0391808	1.68
125820299	XM_001331707			81.86	83.34	144.8	178.29	0.0422426	1.96
125821750	XM_686199	Dr.75666	Hs.10094	79.66	96.19	181.12	217.42	0.0306155	2.27
125822126	XM_678315			0.88	0.95	15.13	14.12	0.00136051	15.98
125827249	XM_687902	Dr.43311		59.42	49.05	104.53	131.1	0.0468063	2.17
125827680	XM_001331636	Dr.12519	Hs.643655	31.69	22.86	57.73	62.12	0.0220531	2.2
125829719	XM_693161	Dr.43867	Hs.474053	14.08	16.19	26.07	26.22	0.00910245	1.73
125829883	XM_677693	Dr.117038		1.76	1.9	32.59	25.41	0.0170206	15.85
125830446	XM_001336424	Dr.117116	Hs.324844	7.48	4.76	26.54	29.85	0.00928537	4.61
125831744	XM_001338439	Dr.134264	Hs.696346	9.68	8.57	12.8	14.12	0.037367	1.48
125832623	XM_679554		Hs.132992	29.05	28.1	104.76	87.93	0.0151175	3.37
125835071	XM_687664		Hs.66713	8.36	7.14	21.18	22.99	0.00574653	2.85
125836372	XM_001337224	Dr.132291	Hs.529862	64.7	45.24	113.14	112.14	0.0273746	2.05
125836664	XM_001332472	Dr.61329	Hs.238839	28.17	18.57	45.63	45.98	0.0429075	1.96
125839596	XM_001330864		Hs.191887	162.85	136.19	417.65	349.72	0.0234294	2.57
125839971	XM_001331172	Dr.31383		353.42	344.77	621.12	703.07	0.0168907	1.9
125842180	XM_001335980	Dr.118904	Hs.592313	11	9.05	26.07	24.61	0.00626562	2.53
125842812	XM_001336113		Hs.525330	71.74	78.1	175.3	177.89	0.00113847	2.36
125848473	XM_001331466	Dr.79812	Hs.514036	51.93	45.24	145.04	199.26	0.0455552	3.54
125849200	XM_683705	Dr.80072		581.84	361.91	3448.73	3700.52	0.00288985	7.58
125852177	XM_684560	Dr.22190		27.29	33.33	60.99	52.84	0.0344765	1.88
125852254	XM_687126		Hs.97858	7.92	8.57	30.73	28.24	0.00364986	3.58
125852448	XM_691656	Dr.105013	Hs.465224	125.44	113.34	154.58	147.63	0.0451435	1.27
125852489	XM_701353			55.9	69.53	195.32	229.11	0.0145265	3.38
125853980	XM_694014	Dr.133635	Hs.507080	12.76	15.71	660.92	962.04	0.0338664	57.01
125854173	XM_001331082	Dr.88707		3.08	2.86	14.2	14.52	0.000290472	4.84
125854906	XM_001331332		Hs.191346	8.8	7.62	38.88	31.06	0.0211452	4.26
125855335	XM_001330978		Hs.122006	16.72	12.86	51.68	38.32	0.0491057	3.04
125995395	NM_001081631	Dr.34449	Hs.516790	33.89	37.62	61.69	54.86	0.0285803	1.63
126158896	NM_001014350	Dr.43273	Hs.654604	21.13	25.24	70.54	70.59	0.00187618	3.04
126158904	NM_001077726	Dr.108555	Hs.654826	53.26	52.38	85.44	93.58	0.0122214	1.69
126158910	NM_001008626	Dr.4617		22.01	21.43	66.58	53.24	0.0292281	2.76
126215548	NM_001081747		Hs.75864	18.05	17.14	55.17	45.18	0.0228899	2.85
126723627	NM_001082481	Dr.47698		46.65	41.91	84.74	81.88	0.00499197	1.88
130497365	NM_001082947	Dr.74816	Hs.268490	24.21	24.76	34.69	38.72	0.0265964	1.5
131889481	NM_001083018	Dr.41072	Hs.531182	2.2	2.38	11.41	9.28	0.0171542	4.52
134133289	NM_001083570	Dr.132661	Hs.605445	2.64	1.43	13.5	9.68	0.0412649	5.7
134133320	NM_001083567	Dr.82581	Hs.596543	3.52	5.24	93.59	116.98	0.0132381	24.04
139948839	NM_001083835	Dr.81382	Hs.109225	17.6	19.05	24.21	24.2	0.0148653	1.32
139948898	NM_001083832		Hs.471751	3.96	1.43	15.6	11.29	0.0500145	4.99
145587664	NM_001082945	Dr.114765	Hs.720167	78.78	34.76	480.5	606.27	0.0182349	9.57
147899086	NM_001089473			22.89	19.52	54.71	49.21	0.0108189	2.45
147903236	NM_001098198	Dr.12212	Hs.485489	7.48	4.76	17.93	21.78	0.0282072	3.24
147905865	NM_001089458	Dr.87867	Hs.89663	25.09	15.71	59.13	75.83	0.0389762	3.31
147906195	NM_001089346	Dr.952	Hs.248267	36.97	38.1	67.05	73.01	0.00860015	1.87
148224300	NM_212940	Dr.30341		13.2	9.52	42.6	53.65	0.0241822	4.24
148225559	NM_001089343	Dr.76028	Hs.584881	5.28	4.76	9.54	12.1	0.0471552	2.16
148226897	NM_001045295	Dr.80095	Hs.23111	23.77	16.67	57.5	59.3	0.00907599	2.89
148227241	NM_001034182	Dr.77654		2383.71	2453.4	3164.01	3594.83	0.0478982	1.4
148227561	NM_001089479	Dr.118315	Hs.352341	4.84	3.33	11.87	9.28	0.0494268	2.59
148228802	NM_001098187	Dr.94246	Hs.182385	32.57	31.91	97.78	89.55	0.00448645	2.91
148229905	NM_001089487	Dr.85261		32.57	34.76	50.29	48.81	0.00685085	1.47
148232151	NM_001089404	Dr.106159		206.86	221.91	329.18	389.66	0.0431956	1.68
148277638	NM_001039065	Dr.87613	Hs.654572	11	12.38	21.42	20.57	0.0074997	1.8
148277672	NM_001014289	Dr.29749	Hs.183684	26.85	23.33	60.06	58.89	0.00289673	2.37
148540039	NM_001001822	Dr.150341	Hs.500466	21.13	27.62	61.69	67.77	0.0119241	2.66
148540065	NM_001013259	Dr.150316	Hs.525557	22.45	21.91	148.53	128.68	0.00719422	6.25
148596954	NM_001098481	Dr.82730	Hs.85539	70.86	74.29	120.59	106.49	0.0299675	1.56
149773495	NM_001099245	Dr.86366		0.44	1.43	13.5	11.7	0.0076644	13.48
149773575	NM_001099258			0	0	10.48	12.91	0.0106216	#DIV/0!
150378509	NM_001099420	Dr.88698	Hs.535276	0.88	0.95	18.86	17.75	0.00102105	20.01
153791693	NM_001099976	Dr.85346		15.84	16.67	28.87	31.87	0.0119404	1.87
153791831	NM_001099978	Dr.4097		6.6	4.29	13.27	12.5	0.0257481	2.37
153792044	NM_001100020	Dr.78847		358.7	368.58	1548.13	1394.45	0.00479763	4.05
153792368	NM_001100032	Dr.11514		12.76	13.81	46.33	50.02	0.00300913	3.63
154426249	NM_001100437			0.44	0	43.07	47.19	0.00212124	205.14
156139152	NM_001102384	Dr.17868		1.32	0	66.12	46.79	0.0288481	85.54
156139160	NM_001102389		Hs.448941	44.01	53.81	123.15	146.02	0.0204409	2.75
156616387	NM_001102648	Dr.149722		8.36	6.67	77.29	83.9	0.00217185	10.72
156739322	NM_001103140	Dr.76242	Hs.504820	5.72	2.86	19.56	21.38	0.0107969	4.77
156739328	NM_001103143		Hs.632766	7.04	6.67	16.76	14.52	0.0162903	2.28
157073892	NM_001103192	Dr.104781		17.16	9.52	138.98	110.12	0.0175434	9.34
157276591	NM_178294			18.05	13.81	188.1	158.12	0.00914991	10.87
157311702	NM_001105108	Dr.91580	Hs.534385	60.74	48.1	96.38	101.65	0.0227736	1.82
157311774	NM_001105117	Dr.85476		77.46	72.38	189.97	174.26	0.00587883	2.43
157419135	NM_001013443	Dr.36043	Hs.183684	597.69	599.06	909.32	935.01	0.00157452	1.54
157426952	NM_001105278	Dr.87410	Hs.483635	23.77	25.24	78.69	78.66	0.000184127	3.21
157743331	NM_001105588	Dr.33597	Hs.521924	26.85	24.29	40.74	39.13	0.0108993	1.56
157787184	NM_001105682	Dr.7877		15.4	15.24	43.07	52.03	0.0187846	3.1
157841271	NM_001109699	Dr.111112		8.36	10.95	32.59	30.66	0.00536026	3.28
157909840	NM_001045564	Dr.75860	Hs.213470	65.58	60.48	102.67	120.61	0.0348886	1.77
157954487	NM_001109850	Dr.143936	Hs.296049	6.16	6.19	12.8	10.89	0.0272224	1.92
158517897	NM_200276	Dr.40877	Hs.462323	28.17	19.05	54.01	49.61	0.0307545	2.19
158517971	NM_001110039	Dr.88249	Hs.71465	2.64	2.38	192.53	300.11	0.0453865	98.14
158534014	NM_001110124	Dr.79973		21.13	21.43	158.77	125.04	0.0189941	6.67
160333639	NM_001110396			24.21	22.86	57.27	52.03	0.00747621	2.32
162138955	NM_001111208	Dr.114900		28.17	29.52	133.63	103.67	0.0267664	4.11
162139011	NM_001111229	Dr.115208	Hs.655150	3.96	3.33	13.04	10.08	0.034659	3.17
162287384	NM_001111246		Hs.503911	50.17	50	128.74	130.29	9.63307e-05	2.59
164414428	NM_001113225			0.44	0.48	22.12	26.62	0.00874012	52.98
164519114	NM_001113341			11	8.57	16.53	16.13	0.0336204	1.67
166851851	NM_001114318	Dr.124976		25.09	13.81	57.5	70.59	0.0355459	3.29
167555032	NM_001114449	Dr.22244		20.69	34.29	158.77	150.05	0.00402614	5.62
167555177	NM_001114483	Dr.114555		14.52	17.14	28.17	29.85	0.0136559	1.83
167555198	NM_001114461		Hs.87016	8.8	9.05	13.27	14.52	0.0160518	1.56
167621467	NM_001114555		Hs.53973	0.44	0	62.62	77.45	0.0111027	318.34
167621519	NM_001114577	Dr.89594		5.72	2.86	22.12	29.04	0.0295592	5.96
167621545	NM_001114589	Dr.41756		3.52	1.9	14.2	18.56	0.0277439	6.04
167860128	NM_200666	Dr.12240	Hs.78880	4.84	3.81	10.48	11.7	0.0136417	2.56
167963461	NM_001114704	Dr.114900		384.23	194.77	5176.35	4240.63	0.0114687	16.26
167963493	NM_001114720	Dr.78143	Hs.98541	22.89	24.29	26.77	27.43	0.0453317	1.15
167963503	NM_001114725	Dr.87427	Hs.499674	38.73	52.86	98.24	103.67	0.0183121	2.2
169234731	NM_001007208	Dr.79290	Hs.30054	112.23	100	168.55	165.79	0.0103782	1.58
169234893	NM_001115058	Dr.83325	Hs.591691	0.88	4.29	15.36	16.54	0.0177399	6.17
169234913	NM_001115054			1.76	2.38	11.64	8.87	0.0287757	4.95
169646245	NM_001115138		Hs.374477	58.98	47.14	92.89	103.26	0.0292293	1.85
169646692	NM_200754	Dr.11058	Hs.250899	77.02	75.24	113.37	108.91	0.00467051	1.46
169646807	NM_001118895	Dr.6359	Hs.153768	4.84	2.86	12.57	10.49	0.0332224	2.99
169646832	NM_001118900	Dr.24192	Hs.274873	10.12	16.19	49.59	43.16	0.0172558	3.53
189514280	XM_692846		Hs.712598	21.13	20.95	22.35	22.19	0.00944862	1.06
189514544	XM_001918891	Dr.12110	Hs.105269	12.32	10.95	160.63	192	0.00896691	15.15
189514961	XM_001923538	Dr.75312	Hs.158688	69.54	73.81	105.23	96.81	0.0249128	1.41
189515080	XM_001922882			4.84	3.33	12.34	14.12	0.0158999	3.24
189515362	XM_691275	Dr.113739		18.49	32.38	269.58	256.14	0.00165263	10.33
189515384	XM_001918411	Dr.151906	Hs.235750	25.97	25.72	35.85	39.93	0.0276055	1.47
189515563	XM_001919923	Dr.108239		86.26	72.86	256.08	249.28	0.00187821	3.18
189515568	XM_001334058	Dr.85899		20.25	17.62	47.03	39.93	0.0229722	2.3
189515659	XR_044758	Dr.133044		3.52	7.14	15.13	15.73	0.0314494	2.89
189515754	XM_687077	Dr.22092	Hs.591451	2.2	1.9	10.94	11.29	0.000645866	5.42
189516029	XR_045088	Dr.113951		19.81	19.52	54.48	57.68	0.00194073	2.85
189516078	XM_690508			52.81	58.57	99.87	102.46	0.00478723	1.82
189516501	XM_001335681	Dr.76026		62.5	49.53	422.07	361.42	0.00842416	6.99
189516619	XM_001345994			6.16	5.71	28.63	22.59	0.0228813	4.32
189516731	XM_001918681	Dr.124641	Hs.729294	6.6	5.24	15.83	16.94	0.00696143	2.77
189516890	XM_678216	Dr.84076		32.57	15.24	234.43	161.35	0.0435661	8.28
189516921	XM_001918428	Dr.155212	Hs.154073	14.08	12.38	88.46	97.21	0.00311983	7.02
189517054	XM_001341410	Dr.75519	Hs.517582	3.96	0.95	41.21	33.88	0.0125097	15.29
189517091	XM_682056	Dr.84486		8.8	10.48	15.13	15.73	0.0229194	1.6
189517186	XR_045161			3.52	1.43	19.09	19.36	0.00393389	7.77
189517266	XM_001922493			2.2	2.86	30.5	26.62	0.00566682	11.29
189517278	XM_685530	Dr.837	Hs.532188	5.72	6.19	11.17	9.28	0.0482728	1.72
189517280	XM_001920341			282.56	223.34	612.27	649.43	0.00844842	2.49
189517367	XR_044735	Dr.89975		17.6	16.67	25.84	27.43	0.00926843	1.55
189517532	XM_001921961	Dr.154266		8.8	11.43	41.44	52.44	0.0227794	4.64
189517856	XM_001923873		Hs.85951	91.99	91.43	138.05	149.65	0.0121769	1.57
189517882	XM_690591	Dr.76767		14.52	13.33	24.44	26.62	0.0112576	1.83
189517899	XM_001332097	Dr.80155		14.96	11.91	23.05	22.99	0.0244004	1.71
189518075	XM_693754	Dr.77834	Hs.58414	6.6	3.81	165.52	193.21	0.00632327	34.46
189518243	XM_001920290	Dr.74178		14.96	11.43	28.4	25.41	0.0273038	2.04
189518470	XM_001921792	Dr.127763		11.44	13.81	25.38	22.59	0.0249918	1.9
189518958	XM_687184	Dr.145763		3.96	3.81	15.83	13.71	0.00939655	3.8
189519018	XM_001339099	Dr.76395	Hs.591849	28.61	30	91.49	116.98	0.0278125	3.56
189519066	XM_001922172	Dr.114900		15.4	16.19	181.59	123.43	0.042395	9.66
189519212	XM_689557	Dr.39929	Hs.104519	4.4	2.38	10.24	11.29	0.0230038	3.18
189519365	XM_692669	Dr.133715	Hs.374458	3.96	2.38	13.04	12.5	0.0074782	4.03
189519491	XM_001341973	Dr.79998	Hs.664080	6.6	6.19	17.23	16.13	0.00324113	2.61
189519499	XM_001330904		Hs.301412	40.93	45.72	115.7	118.19	0.00134161	2.7
189519783	XM_678727	Dr.77293	Hs.132225	202.02	181.43	331.51	363.84	0.0147686	1.81
189519964	XM_001919969	Dr.34870		29.93	25.72	120.82	132.31	0.00381778	4.55
189520308	XM_001333128	Dr.7857		2.64	4.29	9.08	11.29	0.0396246	2.94
189520318	XM_692408	Dr.115357	Hs.725674	8.8	9.52	14.9	16.94	0.02466	1.74
189520371	XM_001341925	Dr.37682		58.98	56.67	74.26	77.85	0.0134337	1.32
189520545	XM_001919627	Dr.26330	Hs.105642	108.71	101.43	132	124.24	0.0493617	1.22
189520548	XM_001918985	Dr.29718	Hs.248267	1.76	2.38	12.8	14.52	0.00616387	6.6
189521149	XM_689820	Dr.12550	Hs.124490	10.12	8.1	19.56	17.75	0.019595	2.05
189521153	XM_683767	Dr.76107	Hs.525232	10.56	10.48	45.63	34.29	0.0351505	3.8
189521190	XM_001338982	Dr.122269	Hs.513883	21.13	22.86	35.15	33.88	0.00726579	1.57
189521322	XM_001340382	Dr.85734		11	11.43	16.99	20.17	0.0443272	1.66
189521353	XM_690716	Dr.86822	Hs.58679	4.4	3.33	64.49	62.12	0.000478116	16.38
189521365	XM_678314		Hs.135787	7.48	8.57	16.53	15.33	0.0103513	1.99
189521694	XM_001923377	Dr.77435	Hs.201379	14.08	13.81	18.62	19.77	0.0124214	1.38
189521714	XR_044751	Dr.83208		3.52	6.19	20.25	19.36	0.00874404	4.08
189521787	XM_691716	Dr.104557		9.24	4.76	102.67	97.62	0.00131061	14.31
189522300	XM_001923360		Hs.518374	8.8	8.57	41.21	41.14	1.36886e-05	4.74
189522386	XM_683183	Dr.75121	Hs.523811	53.7	46.19	169.95	154.09	0.0060732	3.24
189522463	XM_001336261			11	9.05	20.95	21.38	0.00793715	2.11
189522735	XM_001918755			0.44	0.48	15.6	14.52	0.00136705	32.74
189523104	XM_001331712	Dr.79112	Hs.637001	9.24	6.67	28.17	35.9	0.027438	4.03
189523179	XM_001918615	Dr.77683		57.66	55.72	76.59	86.72	0.0401211	1.44
189523190	XM_001342673	Dr.116345	Hs.75069	5.72	5.71	29.57	32.27	0.00285651	5.41
189523279	XM_001330896	Dr.121796		4.4	5.71	19.56	25.41	0.0283233	4.45
189523344	XM_691721	Dr.79069	Hs.437647	7.48	6.67	15.6	16.54	0.00472376	2.27
189523642	XR_044829			27.73	29.05	34.45	33.08	0.0299205	1.19
189523997	XM_692841	Dr.39987	Hs.593268	21.13	20	32.59	31.06	0.00705815	1.55
189524071	XM_001922489	Dr.85943	Hs.438709	13.64	16.19	30.03	26.22	0.0288167	1.89
189524548	XM_001919812			18.93	22.38	32.36	31.87	0.0223427	1.55
189524718	XM_001922136	Dr.22807		13.64	12.86	21.65	22.59	0.00470746	1.67
189525249	XM_001922281	Dr.76613		3.08	3.81	19.56	19.77	0.000547844	5.71
189525270	XM_001340230	Dr.16819		6.6	5.24	20.72	25.41	0.0196835	3.9
189525572	XM_001923685		Hs.172550	2.64	2.86	37.02	33.08	0.00371071	12.75
189525613	XM_001918692			6.6	4.76	34.22	43.16	0.0185825	6.81
189525731	XR_029592	Dr.106320		11.44	8.57	20.25	18.15	0.0354207	1.92
189525756	XM_680269			362.22	285.25	713.07	675.64	0.0130717	2.14
189525963	XM_695106	Dr.10560		15.84	14.76	23.28	25.41	0.0169853	1.59
189526028	XM_001920230	Dr.82760	Hs.514284	6.16	8.1	12.8	14.92	0.0426839	1.94
189526077	XM_001340647	Dr.23153	Hs.349204	0.88	0	90.79	59.7	0.0406042	171.01
189526111	XM_001918878	Dr.83956	Hs.370927	49.29	43.81	78.92	80.67	0.00740251	1.71
189526117	XM_001343993	Dr.106498	Hs.144058	7.04	2.86	14.2	15.73	0.0460039	3.02
189526430	XM_001918446	Dr.19144	Hs.519568	6.6	3.81	15.36	12.91	0.0406066	2.72
189526534	XM_001333204		Hs.248116	8.36	7.62	15.13	13.31	0.0239724	1.78
189526635	XM_001343400	Dr.41426		7.04	5.24	21.42	17.75	0.0223369	3.19
189526649	XM_001923581	Dr.75138	Hs.523238	28.17	21.43	62.39	61.72	0.00816241	2.5
189526714	XM_001342270	Dr.117521	Hs.336810	22.01	14.76	35.62	41.14	0.0481986	2.09
189526985	XM_685501	Dr.89754		111.35	125.72	171.57	167	0.0213663	1.43
189527121	XM_684744	Dr.106221	Hs.390428	21.13	17.14	33.76	31.46	0.0279829	1.7
189527210	XM_001918463			12.32	19.05	32.83	31.46	0.0408754	2.05
189527548	XM_001922888			12.32	6.67	61.93	56.07	0.00669161	6.21
189527798	XM_001923302	Dr.153106		18.49	16.67	27.47	32.67	0.0453578	1.71
189527800	XM_681720	Dr.127135	Hs.496710	15.84	12.86	33.99	32.27	0.00828765	2.31
189528124	XM_681790		Hs.308127	2.64	0.95	30.03	32.67	0.00280036	17.47
189528136	XM_690441		Hs.512580	8.8	6.19	32.83	31.87	0.00311506	4.32
189528154	XM_691630	Dr.133933	Hs.483521	31.25	31.43	94.05	107.7	0.00949843	3.22
189528201	XM_001331139	Dr.86860		4.4	3.81	13.97	15.73	0.00737865	3.62
189528394	XM_001919982	Dr.150375		12.76	12.38	40.27	34.69	0.0123695	2.98
189528491	XM_678857			0	0	37.02	41.14	0.00276707	#DIV/0!
189528656	XM_694034	Dr.38748	Hs.491351	52.37	49.53	93.59	97.62	0.00303349	1.88
189528663	XM_690545	Dr.9110		60.3	50	230.01	248.88	0.00338456	4.34
189528688	XM_001923223	Dr.54126	Hs.239818	14.96	16.19	23.51	26.22	0.0247094	1.6
189528828	XM_001921484	Dr.148722	Hs.212838	4.84	4.29	51.91	37.92	0.0288053	9.84
189528830	XM_001345533	Dr.77667	Hs.212838	24.65	29.05	59.36	51.23	0.0254025	2.06
189528832	XM_001345520		Hs.212838	477.1	488.11	1333.02	1316.6	0.000137724	2.75
189528834	XM_001345505	Dr.148938	Hs.212838	99.91	60.95	1136.77	895.88	0.0165743	12.64
189528836	XM_001921542	Dr.148938	Hs.212838	722.68	756.69	1211.73	1343.22	0.0155735	1.73
189528840	XR_030047	Dr.148938		66.02	65.72	314.05	257.35	0.0162282	4.34
189528841	XM_001345402	Dr.135715	Hs.212838	146.56	127.62	936.1	928.56	0.000164243	6.8
189528903	XM_692513	Dr.88240	Hs.199695	119.71	122.38	245.37	297.69	0.0289874	2.24
189529015	XM_683232			3.96	3.33	107.09	127.46	0.00794604	32.17
189529032	XM_680999	Dr.120360		49.73	41.91	99.41	112.94	0.0163504	2.32
189529173	XM_695429	Dr.33171		14.08	6.67	32.36	29.45	0.0355963	2.98
189529245	XM_001918665	Dr.105860		378.51	352.87	903.97	961.23	0.00304783	2.55
189529544	XM_677715	Dr.1481	Hs.520026	36.09	34.76	83.58	87.53	0.00172368	2.42
189529665	XM_001922319	Dr.77944	Hs.534334	13.64	16.67	36.08	36.71	0.0052657	2.4
189529707	XM_001923006	Dr.151317		2.2	3.33	17.69	12.5	0.0433965	5.46
189529909	XM_694082	Dr.91720		39.61	36.67	58.2	51.63	0.0430752	1.44
189529975	XM_690988	Dr.26777		12.76	14.29	32.13	31.06	0.00265823	2.34
189529986	XM_680607	Dr.75373	Hs.162233	7.04	8.1	13.04	15.73	0.0421725	1.9
189530084	XM_679423	Dr.6748		80.98	75.24	231.41	246.06	0.0023903	3.06
189530141	XM_688183	Dr.106328	Hs.603131	77.9	72.86	164.82	181.11	0.00754708	2.29
189530270	XM_001922659	Dr.1258		32.13	37.62	120.13	103.67	0.0124502	3.21
189530333	XM_001923253		Hs.492445	12.32	10.48	16.53	16.94	0.0298248	1.47
189530844	XM_001333771	Dr.92648		2.64	1.9	18.86	16.13	0.00851855	7.71
189530874	XM_001336866	Dr.118830		12.32	10.95	15.36	16.94	0.0496711	1.39
189530983	XM_001920489	Dr.26309		30.81	28.1	66.58	54.86	0.0350729	2.06
189531226	XM_001346105	Dr.77116		43.57	44.29	85.9	77.85	0.0111524	1.86
189531267	XM_701416	Dr.44287		44.45	39.52	363.4	295.67	0.0136584	7.85
189531416	XM_678662	Dr.9728	Hs.271695	15.4	14.29	22.58	20.57	0.0278889	1.45
189531506	XM_001923591			0	0	114.07	73.41	0.0439573	#DIV/0!
189531519	XM_001335815	Dr.120867		23.33	19.05	90.33	71.8	0.0243058	3.83
189531531	XM_691060	Dr.81954		18.93	15.71	58.67	46.39	0.0309968	3.03
189531662	XR_029160	Dr.144606		7.92	9.52	20.95	20.17	0.00560292	2.36
189531831	XM_001341085			22.45	20.48	104.06	104.07	0.000142178	4.85
189531909	XM_001922713	Dr.81900	Hs.370247	31.25	30.48	52.38	62.52	0.0346876	1.86
189531920	XM_692426	Dr.79180	Hs.368376	27.29	23.33	99.41	76.24	0.0335751	3.47
189531978	XM_001334362	Dr.78603		56.78	48.1	136.42	146.83	0.00572465	2.7
189532056	XM_001333583	Dr.860	Hs.31053	7.48	6.67	12.8	12.1	0.00977244	1.76
189532085	XM_696010	Dr.51108	Hs.271014	17.16	15.24	20.72	20.57	0.0438643	1.27
189532117	XM_001340307	Dr.47924		67.78	79.05	394.37	338.83	0.0092121	4.99
189532128	XM_686474			2.2	0.95	11.41	10.08	0.00975964	6.82
189532574	XM_001333727	Dr.42191	Hs.164682	12.76	8.57	27.94	33.48	0.0287321	2.88
189533021	XM_681409	Dr.9374		15.84	12.86	51.68	58.89	0.00895876	3.85
189533244	XM_001922078		Hs.709373	3.52	5.71	39.11	31.06	0.0182302	7.6
189533317	XM_001920993	Dr.79235	Hs.515260	60.3	60.48	91.49	101.25	0.0179091	1.6
189533704	XM_688483	Dr.150601	Hs.495417	3.08	1.9	13.5	10.08	0.0358132	4.73
189534011	XM_685788	Dr.96725	Hs.201379	0.88	1.43	9.78	13.31	0.0283089	10
189534135	XR_045143			205.54	151.91	347.57	308.98	0.0454924	1.84
189534160	XM_679540		Hs.2257	92.43	81.43	174.14	148.84	0.032564	1.86
189534169	XM_683631		Hs.399496	7.48	6.67	10.48	12.1	0.0431932	1.6
189534243	XR_045147			12.32	13.81	28.63	30.25	0.00448638	2.25
189534382	XM_686909	Dr.76722	Hs.127126	9.68	8.1	17.23	15.73	0.0199825	1.85
189535228	XM_678211	Dr.75142	Hs.465808	16.72	12.38	40.74	36.3	0.0163628	2.65
189535460	XM_685822			0.88	0.48	19.56	17.34	0.00400435	27.13
189535491	XM_001333692			28.61	41.43	85.44	104.07	0.0340141	2.71
189535571	XM_692954		Hs.324746	1526.35	1686.24	44060.1	39982.4	0.00253911	26.16
189535695	XM_694837	Dr.85326		10.12	9.52	24.68	28.64	0.0138487	2.71
189535816	XM_001918890	Dr.2273		34.77	45.72	84.27	96.41	0.0256085	2.24
189535858	XM_001331692		Hs.476453	6.6	7.14	50.98	46.79	0.00251809	7.12
189535919	XM_001922171	Dr.36307	Hs.195464	10.56	11.91	75.89	62.12	0.014039	6.14
189535921	XM_001924011	Dr.120367		11	10	37.25	28.64	0.0353208	3.14
189535946	XM_689863	Dr.44319		2.64	1.43	66.12	43.56	0.0428436	26.95
189535994	XM_001920150	Dr.133050	Hs.335293	0.88	0.95	11.41	11.29	4.43081e-05	12.4
189536016	XR_045156	Dr.19620		7.48	7.62	14.67	14.52	0.000211993	1.93
189536024	XM_694747	Dr.75401	Hs.410197	8.8	8.1	16.3	16.13	0.00214458	1.92
189536029	XM_001920556	Dr.105708	Hs.162757	66.02	57.62	138.28	110.93	0.0481928	2.02
189536051	XM_001923846		Hs.655645	207.3	217.63	338.73	396.51	0.0339665	1.73
189536236	XM_691419	Dr.111647	Hs.310225	4.4	6.19	57.73	75.43	0.0204236	12.57
189536264	XM_001918895	Dr.94	Hs.472437	14.08	13.33	33.99	31.06	0.00639465	2.37
189536311	XM_001335911	Dr.87512		9.68	13.81	23.28	22.19	0.0357519	1.94
189536501	XM_686736			11.44	6.19	43.77	45.98	0.00618041	5.09
189536579	XM_001919914	Dr.65999		9.68	8.1	32.13	35.9	0.00655241	3.83
189536833	XM_001332828	Dr.92625	Hs.122561	10.56	8.57	27.24	20.98	0.0473929	2.52
189537030	XR_029854			0.88	0.48	13.27	11.29	0.00749587	18.06
189537107	XM_001919333	Dr.134263	Hs.427202	2.64	1.9	30.5	22.99	0.0229517	11.78
189537292	XM_693178	Dr.104230		629.82	508.59	852.05	905.97	0.0429232	1.54
189537331	XM_001922451	Dr.67082	Hs.331268	9.68	10.48	38.41	36.71	0.0011666	3.73
189537461	XM_682769	Dr.149030		3.52	3.33	10.48	12.1	0.010582	3.3
189537693	XM_001332094	Dr.120682		13.64	11.43	19.79	19.36	0.0246285	1.56
189537769	XM_001923196			10.56	10.48	230.47	282.76	0.0110993	24.39
189537899	XM_001330915	Dr.83447		6.16	6.67	21.18	16.13	0.0404025	2.91
189538717	XR_030092	Dr.78425		8.8	10.48	37.02	42.35	0.00853877	4.12
189539021	XM_001331261	Dr.81548		31.25	25.72	40.74	43.56	0.0479117	1.48
189539128	XM_001337179	Dr.123932		8.36	9.05	10.71	10.89	0.0277637	1.24
189539556	XM_001918979	Dr.151604		12.76	11.43	94.05	76.24	0.0146163	7.04
189539732	XM_684731	Dr.15816	Hs.661206	25.97	20.95	129.9	104.88	0.0179566	5
189540013	XM_001918437			3.08	10	274.47	238.8	0.00523552	39.24
189540192	XR_045012			264.51	205.72	597.37	627.64	0.007588	2.61
189540657	XM_001330933		Hs.356050	0.88	1.43	11.87	8.47	0.0346077	8.81
189541143	XM_001922030	Dr.78740	Hs.312485	153.16	113.81	899.55	709.53	0.0202719	6.03
189541856	XM_001918788	Dr.150876	Hs.583805	12.76	14.29	24.68	28.64	0.0251349	1.97
189542583	XM_001345305	Dr.118761		28.61	17.14	77.52	66.15	0.0261417	3.14
189545611	XM_681278	Dr.155189	Hs.1011	36.09	28.1	89.4	119.4	0.0431303	3.25
189546409	XM_001918828	Dr.150716		16.72	15.71	20.72	22.19	0.0277624	1.32
189546418	XM_001921854			4.84	4.29	264.93	290.02	0.00210735	60.78
189546680	XM_001919085	Dr.150652		29.05	27.14	51.91	52.44	0.00168969	1.86

## Sheet: Myc
GI	refseq	Dr_Unigene	Hs_Unigene	X-M-D-	X-M-D+	X-M+D-	X-M+D+	P_value	Fold Change
18858320	NM_131670	Dr.96696	na	1.03772	0.541176	1.6947	12.1804	0.00089995	11.1624
18858344	NM_131799	Dr.79440	na	11.83	5.14117	20.3365	32.2422	0.045955	2.59267
18858432	NM_131773	Dr.3771	Hs.258576	10.9998	14.8823	11.0156	19.3453	0.031889	1.57288
18858586	NM_131263	Dr.31797	na	2931.35	6128.27	4524.58	14986.2	0.0076974	3.30961
18858688	NM_131299	Dr.1307	Hs.36137	18.4714	21.1058	17.7944	29.615	0.0091773	1.54859
18858728	NM_131617	Dr.4801	Hs.473648	14.5281	19.4823	10.4507	113.922	0.00069332	7.68688
18859106	NM_130926	Dr.11052	Hs.463456	163.752	182.917	237.259	504.888	0.0049977	2.59392
18859300	NM_131444	Dr.75572	Hs.5662	507.86	821.775	849.329	2556.45	0.0035621	3.51972
18859320	NM_131711	Dr.33922	Hs.79411	7.26404	13.2588	10.7331	26.0326	0.012181	2.49865
18859322	NM_131580	Dr.55617	Hs.546285	19425.7	23310.9	7547.93	59874.7	0.011879	3.57215
18859502	NM_131327	In multiple Geneids	Hs.654481	21.1695	28.6823	17.2295	80.7248	0.0032953	3.61016
27545218	NM_173230	Dr.35193	Hs.632604	11.83	15.9647	12.9927	33.1975	0.0039112	2.44174
27545226	NM_173235	Dr.1310	Hs.477028	507.237	318.482	410.119	1731.28	0.0017019	4.2027
27545244	NM_173248	Dr.134	Hs.368149	274.996	421.035	277.649	751.601	0.012522	2.31575
27545248	NM_173250	Dr.26749	Hs.491494	28.6411	35.447	33.0467	91.711	0.0011279	2.83249
27545276	NM_173263	Dr.75657	Hs.144835	1197.32	2441.78	1385.14	6566.89	0.0062102	3.92112
28626511	NM_173234	Dr.76001	Hs.627414	1097.91	1595.39	1227.25	3970.32	0.0031159	3.03809
33504512	NM_182865	Dr.76177	Hs.122523	117.47	120.141	149.416	242.891	0.0079796	1.88274
34536816	NM_131800	Dr.76835	na	10.7923	26.7882	12.7103	77.1424	0.0069067	4.60178
35903200	NM_194426	Dr.82131	Hs.535898	4.98105	6.49411	9.88578	25.5549	0.0061496	3.58901
37700236	NM_198140	Dr.75674	na	4965.07	8636.08	3386.87	15280.6	0.025155	2.69848
37700240	NM_198143	Dr.75569	Hs.410817	582.576	784.163	834.642	2236.17	0.0026164	3.04741
38198624	NM_198356	Dr.76804	Hs.643580	4.15088	7.30587	3.67186	10.9862	0.034944	2.17856
38198632	NM_198357		Hs.723884	13.6979	11.0941	14.405	33.914	0.0023259	2.59566
38564414	NM_198877	Dr.75938	na	3282.72	4668.18	6225.5	8686.76	0.043088	1.83829
38564416	NM_198869	Dr.76946	na	15.5658	11.9059	16.6646	31.5257	0.0072184	2.14284
38564422	NM_198873	Dr.132361	Hs.310809	35.6976	74.9528	44.6272	183.183	0.0080703	3.53914
38708008	NM_198922	Dr.81674	Hs.656063	6.64141	6.22352	8.19107	15.524	0.0049266	2.21182
40538785	NM_198911	Dr.76119	Hs.440932	12.6602	16.7764	13.8401	22.9278	0.020128	1.58938
40786520	NM_199428	Dr.43659	na	16.6035	13.2588	9.88578	43.2284	0.0041485	3.26268
41053326	NM_200030	Dr.75969	Hs.523463	1042.7	1056.1	1435.7	4880.75	0.0012084	4.14266
41053330	NM_200028	Dr.34631	Hs.400295	116.847	144.494	105.354	376.397	0.0020816	3.07937
41053334	NM_200025	Dr.75907	Hs.447562	284.543	215.117	96.0333	510.143	0.029821	2.56915
41053336	NM_200027	Dr.75581	Hs.401929	2569.6	6588	4452.27	15636.5	0.01076	3.44672
41053350	NM_200016	Dr.20756	Hs.55682	128.262	254.353	169.47	413.416	0.025199	2.24648
41053376	NM_200007	Dr.78414	Hs.205163	31.1316	44.647	30.5047	87.1733	0.0078621	2.46059
41053406	NM_200048	Dr.32737	na	11.6225	12.1765	14.6874	59.4689	0.00040936	4.63558
41053464	NM_200686	Dr.16634	na	55.8293	61.9646	41.5203	104.847	0.013421	1.97434
41053514	NM_200303	Dr.83626	Hs.315230	32.5844	46.8117	39.8256	85.9791	0.0078008	2.16351
41053530	NM_200839	Dr.76376	Hs.405590	82.81	135.294	126.538	357.53	0.0044455	3.11219
41053568	NM_200292	Dr.79178	Hs.506652	8.09421	5.41176	6.21392	20.3006	0.0033302	3.08835
41053586	NM_200848	Dr.13424	Hs.532853	32.1693	24.6235	26.8328	49.438	0.010626	1.77355
41053608	NM_200853		Hs.513055	41.0937	47.6235	47.7342	72.8434	0.0063762	1.60152
41053633	NM_200486	Dr.132778	Hs.514216	96.3004	61.1528	108.461	260.326	0.0067562	2.93695
41053685	NM_200583	Dr.72266	Hs.421509	27.1883	33.2823	35.5888	101.025	0.0013154	3.15509
41053942	NM_199943	Dr.25587	Hs.476525	4.77351	7.57646	7.06127	11.7027	0.026173	1.80865
41053972	NM_199927	Dr.75464	Hs.485070	8.09421	11.0941	8.47352	21.4948	0.0058524	2.33117
41054018	NM_199900	Dr.150767	Hs.708114	4.77351	3.24705	3.10696	19.3453	0.001153	5.21553
41054024	NM_199899	Dr.13359	Hs.75527	34.8674	11.9059	25.4206	90.2781	0.0099733	3.75149
41054026	NM_199896	Dr.5185	Hs.445403	23.66	42.2117	62.4216	105.563	0.030329	2.46848
41054108	NM_199857		na	25.5279	44.3764	10.7331	74.5152	0.039329	2.77223
41054118	NM_199850	Dr.150634	Hs.584985	20.7544	36.2588	31.0696	92.1887	0.0052222	3.13984
41054120	NM_199851	Dr.77165	Hs.215766	269.184	810.952	386.675	2521.34	0.0064906	5.15677
41054156	NM_199834	Dr.80343	Hs.6686	5.1886	7.03528	5.93147	16.0017	0.0029084	2.64412
41054304	NM_199756	Dr.76005	na	2129.61	3063.32	2471.73	6020.69	0.0061353	2.35654
41054482	NM_199645	In multiple Geneids	Hs.411641	40.8862	60.3411	35.0239	89.8004	0.028459	1.97724
41054514	NM_200548	Dr.13878	Hs.262858	27.8109	52.494	43.215	84.7849	0.026172	2.05922
41054532	NM_200545		Hs.470259	2.49053	1.62353	1.97716	13.3745	0.00049498	6.58713
41054586	NM_199592	Dr.30259	Hs.655396	10.1697	11.0941	9.88578	16.7182	0.0032559	1.61012
41054638	NM_199568		Hs.482526	45.4521	218.635	70.6127	345.827	0.049282	3.09974
41054642	NM_199569	Dr.104850	na	21.5846	25.7058	18.9242	34.1528	0.025713	1.54737
41054710	NM_200534	Dr.24325	Hs.204773	4.15088	7.84705	8.19107	27.9432	0.0036999	4.15224
41054877	NM_200663		Hs.209431	7.05649	7.30587	8.19107	19.823	0.00077531	2.6368
41054971	NM_201052	Dr.75127	na	1031.08	1508.26	1744.98	4602.51	0.0043456	3.22281
41055021	NM_201060	Dr.51263	Hs.337766	735.951	1329.4	1190.53	3553.8	0.0052294	3.27451
41055029	NM_201061		Hs.652114	28.226	54.1176	52.5358	146.881	0.0066916	3.26694
41055031	NM_201062	Dr.75181	Hs.125113	153.79	240.823	150.829	568.417	0.0057782	3.12637
41055071	NM_201065		Hs.274430	3.73579	4.3294	3.38941	16.957	0.00043545	4.44109
41055137	NM_201122	Dr.75517	Hs.438227	1232.6	1680.62	1240.52	4290.83	0.0025846	3.09901
41055246	NM_200650		Hs.20521	39.6409	48.4352	55.3604	72.1269	0.033257	1.50855
41055254	NM_201191	Dr.76378	Hs.190968	581.953	1450.08	1201.55	4950.72	0.0044128	4.59311
41055256	NM_200430	Dr.18503	Hs.655904	6.22632	5.41176	7.90862	12.4192	0.015182	1.90608
41055278	NM_201094	Dr.24323	Hs.409368	21.9997	25.9764	15.2523	39.1683	0.028676	1.85842
41055288	NM_200646	Dr.78308	Hs.726438	13.4904	18.1294	18.3593	49.9156	0.0022672	2.99619
41055300	NM_200644	Dr.78480	Hs.577281	6.43386	17.3176	9.32088	25.3161	0.04818	2.29643
41055515	NM_200502		na	10996.5	14564.1	5843.62	41509.5	0.0065837	3.96534
41055585	NM_201162		Hs.497581	4.56597	7.84705	5.36656	16.2405	0.0090476	2.74031
41055623	NM_200944	Dr.76244	Hs.654848	5.1886	14.3412	6.49637	59.9465	0.00309	6.90997
41055643	NM_200948	Dr.25959	na	8.71685	15.9647	11.298	22.9278	0.035536	1.91173
41055645	NM_201146	Dr.75584	Hs.406620	8754.62	9556.62	6656.52	22062.5	0.0039364	2.65092
41055661	NM_201106	Dr.77976	Hs.106880	103.564	110.67	80.4985	243.369	0.0039139	2.47717
41055707	NM_200572	Dr.13797	Hs.12970	5.60369	5.68234	3.67186	12.658	0.0072467	2.53873
41055721	NM_200183		Hs.270043	12.6602	20.2941	16.0997	26.2714	0.046068	1.60668
41055779	NM_200975	Dr.84813	na	18.4714	44.3764	24.5732	63.2902	0.048652	2.17191
41056016	NM_200127	Dr.82431	Hs.159410	10.3772	5.95293	7.06127	31.7645	0.00307	4.07387
41056076	NM_201153	Dr.65656	Hs.546286	395.579	1220.89	895.934	3169.52	0.010429	3.78465
41056078	NM_200081	Dr.32686	Hs.509414	13.9054	8.9294	10.4507	22.6889	0.015773	2.04494
41056082	NM_200337	Dr.26464	Hs.607776	0.415088	1.35294	1.1298	13.8522	0.00047408	14.3406
41056122	NM_201024	In multiple Geneids	Hs.632642	40.2635	36.7999	17.5119	91.9499	0.013442	2.91672
41056130	NM_200094	In multiple Geneids	Hs.406277	10.9998	22.7294	14.1225	31.2868	0.048511	1.96149
41056132	NM_200090	Dr.122686	Hs.399984	6.43386	8.38822	8.75597	34.1528	0.00075531	4.3455
41056138	NM_200674	Dr.81366	Hs.284297	7.47158	8.38822	9.88578	27.7044	0.0013582	3.22825
41056208	NM_200560	Dr.108101	Hs.502315	10.7923	17.3176	19.7716	29.615	0.036403	1.85552
41056224	NM_200113	Dr.78669	Hs.516543	57.9048	47.6235	40.108	75.2317	0.035363	1.54972
41151979			Hs.712543	6.01877	11.6353	8.19107	16.957	0.036378	1.9683
41151995	NM_201316	In multiple Geneids	Hs.213264	27.1883	22.4588	22.8785	68.0668	0.0011838	2.81556
41152029	NM_201298	Dr.75920	na	58.1123	87.3999	54.2305	115.594	0.042734	1.73615
41152033	NM_201296	Dr.16284	Hs.169900	193.016	21.647	48.2991	3906.08	0.00019435	44.5625
41152045	NM_201290	Dr.6928	Hs.82916	80.112	109.047	105.354	269.879	0.0027925	2.74907
41152125	NM_200772	Dr.79691	na	8.09421	4.05882	5.08411	21.2559	0.0060233	3.69944
41152143	NM_200765	Dr.78175	na	1294.66	1451.7	1413.38	5697.55	0.00012022	4.10906
41152174	NM_200752	Dr.28230	Hs.534346	166.035	435.376	175.967	1291.36	0.0072174	4.98352
41152182	NM_200748	Dr.83261	na	109.998	106.882	76.5442	163.121	0.025672	1.66777
41152198	NM_200742	Dr.76736	na	3817.15	4525.31	4675.97	19087.8	0.00032211	4.39865
41152250	NM_200737		Hs.387208	335.806	383.964	373.4	1774.75	0.00010732	4.87047
41152306	NM_200713	Dr.4091	Hs.178551	379.805	1260.4	988.295	3349.12	0.0109	3.82248
41152374	NM_200041	Dr.75686	Hs.271135	128.885	89.8352	122.866	200.857	0.018911	1.76404
41152387	NM_200008	Dr.78272	na	557.048	842.881	443.165	1172.18	0.04255	1.90796
41152399	NM_199957	Dr.78109	na	562.444	482.458	652.461	1535.68	0.0025533	2.71424
41152426	NM_199668	Dr.26944	na	6.84895	5.68234	7.90862	26.9879	0.0010172	3.96106
41152438	NM_199636	Dr.26808	Hs.546269	4663.93	7210.35	5509.77	16490.8	0.0048648	2.84585
41152460	NM_200047	Dr.53820	Hs.499839	942.457	1768.02	1279.22	4949.05	0.0043565	3.72137
41152463	NM_200026	Dr.1054	Hs.725969	2769.67	3996.85	3054.14	11200.2	0.0021817	3.42142
41282139	NM_131885	Dr.78568	na	9.33948	8.11763	9.60333	17.4347	0.0029298	1.93286
41282197	NM_199585	Dr.75363	na	339.957	618.834	436.669	937.411	0.028684	2.01527
41282216	NM_199949	Dr.75651	na	732.007	1207.9	858.085	2841.61	0.0055146	3.04676
41386742	NM_200458		na	345.353	866.152	537.504	1310.7	0.040994	2.24819
41387113	NM_199665	In multiple Geneids	na	31.3391	41.3999	16.0997	68.7833	0.033496	2.32275
41387125	NM_200815	Dr.32370	Hs.512676	7037.81	8943.47	6895.75	24684.4	0.0014943	3.23701
41387141	NM_200807		Hs.220594	10.1697	10.8235	8.47352	14.8075	0.019148	1.50755
41387145	NM_200805	Dr.13845	na	56.0369	79.2822	73.4372	140.91	0.0094419	2.025
41393078	NM_201457	Dr.13362	Hs.115474	13.4904	13.5294	17.5119	22.9278	0.026127	1.54459
41393080	NM_201458	Dr.75539	Hs.504237	118.923	110.129	108.461	226.65	0.00080687	2.01459
41393090	NM_201463	Dr.75454	Hs.14468	4.56597	6.7647	7.06127	11.4639	0.020999	1.86993
41393174	NM_201510	Dr.104803	na	165.62	172.906	215.51	547.878	0.0018299	2.96666
42627880	NM_201455	Dr.117647	Hs.189772	24.0751	30.0352	22.0312	104.13	0.00092941	4.10277
42734417	NM_199918	Dr.26580	Hs.165195	383.956	497.34	318.887	677.563	0.033538	1.69365
45387666	NM_205621	In multiple Geneids	Hs.531418	8.09421	8.38822	7.62617	15.2852	0.00092712	1.90204
45387770	NM_205680	Dr.133282	Hs.116486	4.35842	4.3294	3.67186	10.7474	0.0011514	2.60866
45387820	NM_205703	Dr.79319	Hs.23413	71.8102	70.6234	48.2991	214.231	0.0025659	3.3696
45433531			na	17.8488	25.4353	16.0997	57.7971	0.0056414	2.91984
45592937	NM_206829	Dr.77320	Hs.522310	4.15088	5.68234	5.08411	11.9415	0.004053	2.40154
46309484	NM_207058	Dr.82071	Hs.631789	9.13193	10.2823	9.60333	32.9587	0.00020537	3.40745
46309548	NM_207091		Hs.91612	19.9242	17.8588	22.8785	37.9741	0.0066695	1.878
47085680	NM_212995	Dr.77784	Hs.437474	6.64141	8.65881	8.75597	15.524	0.0083725	1.93597
47085684	NM_212993	Dr.1208	Hs.274772	613.915	2398.49	843.68	7579.06	0.0078382	5.89644
47085692	NM_212988	Dr.18414	na	13.0753	13.5294	9.88578	24.1219	0.0090624	1.98314
47085742	NM_212959	Dr.84273	na	1.24526	2.97647	0.564902	10.7474	0.0061268	6.73588
47085776	NM_213060	Dr.75460	Hs.513520	73.263	96.8704	86.7124	165.032	0.0073315	1.9276
47085790	NM_213068	Dr.32745	Hs.471818	213.563	543.34	231.61	1501.53	0.0082388	4.55694
47085830	NM_213093	Dr.1142	Hs.523145	133.451	110.129	131.34	191.781	0.012198	1.53458
47085860	NM_213113	Dr.104454	Hs.482144	1768.07	2677.74	2064.43	6633.77	0.0035817	3.05692
47085876	NM_213128	Dr.76913	na	50.0181	100.659	41.2378	228.561	0.012423	3.57286
47085896	NM_213140	Dr.2866	Hs.431367	13.9054	11.0941	10.7331	19.3453	0.017775	1.62417
47085910	NM_213148	Dr.76714	na	7.26404	5.95293	0.847352	24.8384	0.0092818	5.29817
47085916	NM_213151	Dr.10029	Hs.268849	22.8298	28.4117	26.2679	39.8847	0.013131	1.54374
47085970	NM_213185		Hs.534314	1983.5	3686.22	2468.9	7697.52	0.010166	2.83741
47086000	NM_213204	Dr.18943	Hs.8102	521.35	690.811	621.674	2844.95	0.0004847	4.6541
47086008	NM_213208	Dr.31918	Hs.381061	161.469	232.435	214.38	897.287	0.00093855	4.42534
47086030	NM_213225	Dr.81869	Hs.369144	4.15088	4.3294	3.38941	11.4639	0.0014706	2.89743
47086098	NM_213266	Dr.35354	Hs.370140	8.92439	8.11763	7.90862	17.4347	0.001138	2.0963
47086122	NM_213282	Dr.7926	Hs.461113	5.60369	10.2823	10.4507	58.0359	0.0010389	6.61084
47086130	NM_212952	Dr.9060	Hs.408018	1021.53	1149.46	1341.64	3562.64	0.0015093	3.04271
47086132	NM_212953	Dr.104578	Hs.156367	4981.05	5445.31	5222.23	16782.9	0.00013429	3.21745
47086148	NM_212945	Dr.79752	Hs.442609	11.83	13.5294	10.4507	39.4071	0.0010495	3.30134
47086158	NM_212938	Dr.11399	Hs.83347	68.697	94.1646	93.2088	458.078	0.00049945	5.36662
47086170	NM_212932	Dr.83956	na	3.94333	5.41176	3.67186	11.9415	0.0050225	2.75004
47086232	NM_212903	Dr.79476	Hs.409137	24.0751	17.8588	25.4206	53.7369	0.0054958	2.39347
47086476	NM_212784	In multiple Geneids	Hs.523185	982.098	1220.62	1110.31	3260.52	0.0010201	2.95245
47086524	NM_212762	Dr.1428	Hs.370504	6723.8	8586.29	2995.11	19737.5	0.014222	3.23473
47086528	NM_212760	Dr.18197	Hs.293653	944.532	612.07	1068.51	1579.15	0.035473	1.80466
47086532	NM_212758	Dr.104642	na	2208.89	2760	2230.51	5360.08	0.0036853	2.23355
47086584	NM_212730	In multiple Geneids	Hs.44070	25.5279	16.7764	22.0312	35.5858	0.030834	1.65939
47086630	NM_212704	Dr.6639	na	11.2074	11.9059	8.19107	16.4793	0.033868	1.57927
47086632	NM_212705	Dr.10172	Hs.494648	16.6035	18.1294	22.5961	45.139	0.004748	2.36211
47086654	NM_212692	Dr.2250	na	8.92439	10.8235	10.1682	15.2852	0.010805	1.5328
47086686	NM_212675	Dr.25507	Hs.429180	34.6598	31.3882	21.4663	54.2146	0.024182	1.85848
47086742	NM_212646		Hs.405913	4.98105	9.19999	9.32088	16.2405	0.027629	2.07309
47086758	NM_212638	Dr.77698	Hs.78582	15.3583	18.6706	20.9014	33.4363	0.011126	1.82612
47086798	NM_212616	Dr.77043	Hs.8360	29.2637	29.2235	21.4663	50.1545	0.01193	1.88189
47086802	NM_212613	Dr.75968	Hs.725167	5.1886	12.1765	6.21392	24.5996	0.016539	3.12985
47086814	NM_212607	Dr.77070	Hs.351296	10.3772	8.65881	14.6874	21.0171	0.032042	1.86966
47086834	NM_212596	Dr.61277	Hs.470907	255.487	387.211	290.924	717.687	0.0092435	2.30614
47086862	NM_212582	In multiple Geneids	Hs.514477	45.6597	59.5293	54.2305	87.6509	0.013435	1.64944
47087056	NM_213377	Dr.75616	Hs.433529	1082.76	1459.01	1332.32	3897	0.0017945	3.01775
47087206	NM_213553	In multiple Geneids	na	31.9618	50.8705	40.108	123.237	0.0044025	3.00723
47087272	NM_213503	Dr.76176	Hs.514435	6.84895	9.74116	8.19107	15.524	0.012971	1.87933
47087300	NM_213487	Dr.75315	Hs.528300	4.35842	7.57646	2.54206	12.1804	0.037888	2.52409
47087382	NM_213421	Dr.20170	Hs.73722	7.05649	12.1765	5.64902	21.7336	0.021122	2.62041
47087452	NM_213463	Dr.75672	Hs.535464	13.2828	33.8235	27.3977	62.8125	0.024582	2.52923
47131213	NM_200905	Dr.51292	na	246.562	383.423	265.786	761.632	0.0084268	2.55076
47271383	NM_213641	Dr.33445	na	45.4521	51.4117	89.2544	146.403	0.025426	2.35984
47271397	NM_213644	Dr.30332	na	2298.34	4341.85	3133.79	9686.98	0.0084056	2.97329
47550750	NM_214735	Dr.78158	na	55.4142	65.7528	59.0322	96.4877	0.0068449	1.60635
47550780	NM_214748	Dr.75745	Hs.372265	7.67913	7.03528	5.08411	38.4518	0.00060249	5.82646
47550792	NM_214756	Dr.17927	Hs.482043	76.5837	68.4587	42.6501	141.866	0.016232	2.26752
47550880	NM_214793		na	555.595	656.446	655.851	1573.66	0.0012398	2.52743
47550900	NM_214804	Dr.80131	Hs.655010	3.94333	9.47057	13.2752	24.8384	0.027725	2.79197
47777297	NM_001001401	Dr.75284	Hs.148559	26.9807	43.294	33.3292	79.2918	0.011061	2.29601
48597013	NM_001001590	Dr.75583	Hs.119598	4819.17	4901.7	5152.47	13672.8	0.00013221	2.75785
48762658	NM_212641	Dr.76539	na	29.6788	43.8352	37.0011	111.773	0.0029639	3.03414
48762664	NM_001001589		Hs.528803	105.64	113.376	107.896	176.974	0.0011401	1.62405
49227324	NM_001001819	Dr.25264	Hs.406683	1383.9	1976.37	1257.75	5832.97	0.0026514	3.78926
49227350	NM_001001823	Dr.83749	Hs.525061	3.73579	4.87058	3.38941	10.5086	0.0046729	2.62806
49227596	NM_001001838	Dr.79693	Hs.528574	3.94333	7.84705	3.38941	12.4192	0.034517	2.45442
49274613	NM_199877	Dr.7298	na	7.26404	7.57646	7.90862	11.9415	0.00185	1.57477
50053845	NM_200046	Dr.75550	na	806.308	1342.93	1217.65	6108.34	0.001055	5.44273
50233900	NM_001001951		Hs.518524	4.77351	3.78823	4.80166	25.0772	0.00025863	5.62968
50233902	NM_212711	Dr.76044	na	74.5083	175.882	108.744	349.648	0.016355	2.92076
50344811	NM_001002079	Dr.31075	Hs.446588	914.646	1257.42	1126.13	4186.94	0.0010442	3.80839
50344853	NM_001002099		Hs.184877	43.3767	29.7647	31.6345	72.3657	0.012711	2.07202
50344865	NM_001002105	Dr.3719	Hs.20157	27.6033	30.3058	25.1381	67.1115	0.001431	2.42433
50344867	NM_001002106	Dr.75108	Hs.532359	758.366	1631.1	293.466	3499.83	0.021903	3.91343
50344911	NM_001002128	Dr.77794	Hs.632345	19.9242	43.0235	22.3136	81.919	0.018277	2.8824
50344933	NM_001002139	Dr.32573	Hs.719951	1416.07	246.776	1186.58	3412.65	0.02045	3.59299
50344951	NM_001002148	Dr.75987	Hs.511756	5.1886	6.49411	5.36656	14.8075	0.0019795	2.60554
50344965	NM_001002155	Dr.75923	na	549.369	1024.45	854.696	2226.62	0.0094834	2.7506
50344981	NM_001002163	Dr.31823	na	9.54702	4.87058	5.93147	20.3006	0.010809	2.99286
50345003	NM_001002174	Dr.84906	Hs.368011	4.56597	3.78823	3.38941	12.1804	0.0017534	3.11158
50345019	NM_001002180	Dr.35822	Hs.567419	8.5093	8.65881	7.62617	14.091	0.0030297	1.70495
50345083	NM_001002213		na	4.77351	5.41176	3.10696	14.5687	0.0045374	3.28809
50345099	NM_001002221	Dr.18910	Hs.11314	5.1886	9.74116	5.93147	15.0463	0.028998	2.16378
50539663	NM_001002297	Dr.76519	Hs.313544	3.94333	7.03528	6.21392	12.658	0.017409	2.20876
50539691	NM_001002316	Dr.84279	Hs.185675	13.6979	36.5294	21.4663	62.096	0.029425	2.59839
50539735	NM_001002338	Dr.32024	Hs.654697	11.4149	17.5882	8.47352	25.3161	0.041187	2.02655
50539799	NM_001002370	Dr.18499	Hs.134846	5.81123	5.95293	6.21392	10.7474	0.00060557	1.79342
50539831	NM_001002386	Dr.75960	Hs.3100	152.13	181.835	170.6	499.873	0.00068113	2.9721
50539901	NM_001002417	Dr.529	Hs.567493	5.60369	7.03528	10.1682	13.8522	0.043607	1.82208
50540029	NM_001002484	Dr.79660	Hs.9234	22.2072	17.3176	9.88578	38.2129	0.026092	2.32013
50540043	NM_001002487	Dr.1432	Hs.529631	4252.99	3044.92	4364.43	9315.36	0.006004	2.39627
50540097	NM_001002518		Hs.534261	12.0375	12.1765	8.47352	18.1511	0.026889	1.66588
50540139	NM_001002535	Dr.88744	Hs.532164	5.39614	3.78823	4.80166	10.0309	0.0075752	2.15162
50540177	NM_001002556	Dr.27215	Hs.418450	9.54702	20.0235	12.9927	38.6906	0.015446	2.72704
50540209	NM_001002572	Dr.81975	Hs.12152	12.6602	18.4	12.9927	38.9294	0.005838	2.65109
50540283	NM_001002609	Dr.80734	Hs.471441	15.7733	17.047	7.90862	29.8539	0.029473	2.19896
50540295	NM_001002614	Dr.81772	Hs.55028	14.9432	14.6117	9.88578	21.7336	0.034267	1.65314
50540343	NM_001002638	Dr.10354	Hs.279784	6.43386	5.68234	7.90862	12.4192	0.012749	1.86057
50540349	NM_001002641	Dr.75329	Hs.517034	17.2261	13.5294	16.6646	24.1219	0.018609	1.52606
50540381	NM_001002657		na	239.713	327.682	192.631	564.357	0.015809	2.22765
50540403	NM_001002668	Dr.31493	na	11.4149	13.8	10.4507	32.0033	0.0024432	2.69195
50540473	NM_001002704	Dr.78321	Hs.370100	26.5656	24.3529	19.4891	56.6029	0.0039585	2.41179
50540539	NM_205667	Dr.30320	Hs.83753	9.96211	27.8705	18.0768	76.4259	0.0079309	4.10087
50838807	NM_001002863	Dr.77061	Hs.74899	17.4337	26.7882	22.8785	54.2146	0.0071868	2.42389
50838811	NM_001002866	Dr.76015	Hs.446522	481.294	590.964	547.107	1431.07	0.0012762	2.65118
51010922	NM_001003420	Dr.84835	Hs.659209	15.3583	19.2117	15.8172	31.2868	0.0069426	1.86278
51010946	NM_001003432	Dr.76043	Hs.515517	306.957	960.046	1137.15	3476.42	0.0087886	4.33803
51010950	NM_001003434	Dr.105500	Hs.425125	609.349	550.646	529.878	1306.64	0.0010232	2.31966
51010954	NM_001003436	Dr.90700	Hs.333427	24.6977	21.9176	15.2523	38.2129	0.02449	1.85297
51010960	NM_001003435	Dr.77890	Hs.18349	76.3762	75.7646	59.5971	129.207	0.0086635	1.83067
51010974	NM_001003447	Dr.104576	Hs.381219	1873.5	2864.44	1048.74	7740.51	0.0080584	4.01293
51226283	NM_001003728		Hs.408073	1549.52	2813.57	1680.02	6859.7	0.0067921	3.40538
51467885	NM_001003831	Dr.132294	na	2.07544	5.14117	3.10696	11.4639	0.012341	3.33137
51467910	NM_001003844	Dr.28231	Hs.546283	3509.98	4454.69	3163.45	13386.5	0.001586	3.60882
51467963	NM_001003859	Dr.31864	Hs.727517	0.622632	2.43529	0.847352	13.3745	0.0022411	10.2742
51467967	NM_001003861	Dr.29079	Hs.412370	79.4893	133.129	70.8951	242.174	0.016945	2.56257
51468068	NM_001003889	Dr.76303	Hs.352768	18.2639	23.2706	23.161	34.8693	0.015065	1.61693
52138569	NM_001002577	Dr.76262	Hs.270428	537.124	410.482	271.435	868.389	0.026483	2.13706
52219025	NM_001004586	Dr.76966	Hs.528050	35.49	61.1528	30.2222	170.048	0.0055449	4.02114
52219051	NM_001004603	Dr.4095	Hs.160786	18.4714	11.3647	19.4891	72.6046	0.0020666	4.41587
52219191	NM_001004677		Hs.227729	12.6602	15.9647	20.054	25.5549	0.048712	1.57491
53933231	NM_001005584	Dr.76072	Hs.518119	5.60369	5.68234	4.51921	16.7182	0.0010649	3.17328
53933235	NM_001005589	Dr.26403	Hs.118076	129.507	171.282	142.638	526.383	0.0010594	3.56124
53933241	NM_001005592	Dr.7906	Hs.369624	113.527	118.247	135.859	357.052	0.00083848	2.91366
53933255	NM_001005597	Dr.106404	na	25.5279	43.294	27.1153	59.4689	0.040054	1.85962
54261774	NM_213107	Dr.35139	Hs.186350	605.198	1391.09	648.507	2686.37	0.019393	3.04716
54400431	NM_001005967	Dr.4738	na	15.9809	28.1411	18.0768	51.5875	0.01447	2.48819
54400649	NM_001006074		Hs.660232	612.462	330.929	701.043	1058.02	0.0447	1.93019
54400697	NM_001006098	Dr.81248	Hs.171280	6.84895	6.49411	7.06127	11.7027	0.0011517	1.72062
55742084	NM_213224	In multiple Geneids	na	7.47158	19.4823	9.60333	32.0033	0.033134	2.62629
55742564	NM_212990	Dr.76501	Hs.530096	200.28	397.764	245.732	948.158	0.0079213	3.37113
55742596	NM_213262	Dr.32300	Hs.164144	195.714	200.235	215.227	607.347	0.00021356	2.9812
55925194	NM_001007394	Dr.86283	na	28.6411	19.2117	18.0768	37.9741	0.041128	1.72794
56090155	NM_001007768	Dr.75498	Hs.471452	73.6781	63.8587	72.0249	115.116	0.0044645	1.64796
56693246	NM_001008588	Dr.37833	Hs.415172	5.60369	9.19999	4.80166	47.2885	0.0011005	7.23607
56693286	NM_001008608	In multiple Geneids	Hs.654427	8.92439	24.3529	8.47352	40.6012	0.036195	2.9174
57524610	NM_001003778	Dr.84092	Hs.482491	4.77351	4.3294	4.23676	24.8384	6.4461e-05	5.58598
57525725	NM_001003598	In multiple Geneids	na	28.226	56.8234	35.0239	151.419	0.0059401	3.78316
57768846	NM_001003567	Dr.123483	Hs.159448	8.09421	7.03528	3.38941	15.2852	0.023549	2.47615
57768897	NM_001003763	Dr.150579	na	10.1697	26.247	18.0768	38.9294	0.046524	2.14316
57770414	NM_001009884	Dr.2668	Hs.377010	3.3207	1.89411	0.847352	12.4192	0.0047062	6.14592
57770423	NM_001009889	Dr.76373	na	3.3207	6.7647	9.88578	28.6597	0.0073533	4.30516
58801259	NM_001001399	Dr.1209	Hs.74564	652.311	745.74	686.638	1139.94	0.0037377	1.64045
58801515	NM_199614	Dr.75289	Hs.655909	38.3956	42.2117	35.0239	66.1561	0.0056077	1.71639
59858568	NM_001012316	Dr.104391	na	87.7911	1135.12	881.246	3597.75	0.011653	5.12949
60279678	NM_001012494	Dr.77520	Hs.382176	4.15088	8.38822	5.93147	12.4192	0.036425	2.01713
60279682	NM_001012496	Dr.83914	Hs.184211	6.22632	5.41176	5.08411	10.0309	0.0058331	1.79957
61806481	NM_001013455	Dr.31754	na	1885.95	2151.98	1721.54	4915.14	0.0017483	2.5602
61806509	NM_001013470	Dr.86475	Hs.257249	6.01877	3.24705	2.25961	14.8075	0.010364	3.8543
61806519	NM_001013475	Dr.105218	Hs.370292	91.3193	79.5528	79.3687	161.211	0.0025728	1.93267
61806521	NM_001013476	In multiple Geneids	Hs.55847	30.924	39.2352	24.2908	54.2146	0.034358	1.72201
61806525	NM_001013478	Dr.88418	na	2.28298	6.7647	6.49637	14.8075	0.021986	2.85785
61806537	NM_001013484	Dr.39149	Hs.90691	6.01877	15.9647	11.5805	28.182	0.027471	2.51896
62122922	NM_001014361	In multiple Geneids	Hs.169474	33.6221	37.3411	38.1309	84.3073	0.00083999	2.31838
62751900	NM_201584	Dr.75945	na	767.705	1625.42	1115.12	5316.37	0.0035883	4.54619
62955122			Hs.283322	15.1507	16.2353	10.1682	59.9465	0.0016387	4.32783
62955126	NM_001017579	Dr.81884	Hs.652399	17.6412	46.2705	24.2908	67.5891	0.047671	2.29888
62955192	NM_001017608	In multiple Geneids	Hs.652307	33.6221	45.7293	29.0924	58.5136	0.045955	1.61872
62955282	NM_001017657	Dr.105236	Hs.463797	1.8679	5.95293	2.82451	18.39	0.0068248	5.18254
62955288	NM_001017656	In multiple Geneids	Hs.558468	0.207544	3.51764	1.41225	16.0017	0.0045545	9.34415
62955566	NM_001017797	Dr.75965	na	210.45	339.317	326.796	630.275	0.014411	2.15709
62955688	NM_001017858	In multiple Geneids	Hs.555866	11.6225	11.6353	10.1682	32.7198	0.00050842	2.93662
62955784	NM_001017907	In multiple Geneids	Hs.100874	4.98105	6.49411	7.34372	10.2697	0.028498	1.63714
62990131	NM_001002069	Dr.40117	na	43.7918	35.1764	18.0768	83.5908	0.021058	2.58408
65301448	NM_001002697	Dr.11982	na	2.07544	10.2823	7.06127	31.5257	0.0089405	4.87032
66392158	NM_199537	Dr.35811	na	1.03772	2.70588	1.6947	16.2405	0.001133	8.95895
66472211	NM_001020752	Dr.83510	na	24.9053	46.8117	30.2222	96.01	0.011118	2.82551
66472247	NM_001020736	Dr.14878	Hs.279652	27.3958	18.4	24.8557	66.395	0.0038883	2.81926
66472347	NM_001020698	Dr.80865	Hs.75438	2.90562	4.59999	3.10696	18.1511	0.0013289	5.13103
66472375	NM_001020686	Dr.84733	Hs.719938	1.03772	2.1647	2.25961	17.4347	0.00062703	9.57592
66472515	NM_001020618	In multiple Geneids	na	0.622632	3.24705	2.25961	16.2405	0.0029055	7.94896
66472763	NM_001020765	Dr.78236	na	4.35842	7.84705	3.38941	11.225	0.046918	2.15937
66773127	NM_001024406	Dr.76116	Hs.502823	17.6412	13.5294	20.3365	37.2576	0.0095729	2.17005
66773145	NM_001024397	Dr.32197	Hs.558536	1.45281	6.49411	5.93147	20.0618	0.010507	4.33663
67078407	NM_001024735	Dr.25567	Hs.502244	14.7356	28.9529	13.5576	44.4225	0.036046	2.32797
68448529	NM_001025189	Dr.144039	na	306.335	248.4	250.534	514.442	0.00589	1.91654
71480073	NM_001029961		Hs.602571	12.4526	12.447	14.9699	67.5891	0.00023922	5.08577
71834591	NM_001030227		Hs.416090	12.6602	0.541176	3.38941	46.3332	0.0079457	8.37813
71834639	NM_001030255	Dr.78336	Hs.254006	25.3204	21.3764	19.7716	37.2576	0.011705	1.68159
71892455	NM_001030276	Dr.83713	Hs.434251	17.2261	25.7058	17.2295	48.2438	0.0099099	2.40572
72535139	NM_001031669	Dr.82223	Hs.311072	0.830176	6.22352	9.03842	21.2559	0.022192	3.96267
76253887			Hs.533732	21.9997	21.3764	22.0312	41.5566	0.00011496	1.90605
80751164	NM_001037122	Dr.85565	Hs.381072	28.226	36.2588	24.0083	47.5273	0.03749	1.61122
82658181	NM_001037393	In multiple Geneids	Hs.289271	8.30176	5.95293	8.75597	11.9415	0.039111	1.55687
82658209	NM_001037386	Dr.76971	Hs.36587	7.88667	8.38822	9.03842	16.4793	0.0017102	1.95304
83415111	NM_001037677	Dr.1368	Hs.515329	430.446	569.046	404.187	1087.64	0.0067409	2.32454
83699391	NM_001013265	Dr.75635	Hs.490991	20.1318	32.1999	32.7643	93.8605	0.0039333	3.30899
90652818	NM_001039985	Dr.76060	Hs.535192	2101.8	3343.38	2979.57	5938.77	0.013575	2.11476
91176291	NM_001040043	In multiple Geneids	Hs.265174	2199.14	3083.62	1535.4	7309.18	0.007835	3.21605
91176309	NM_001040052	Dr.76115	na	5190.26	7151.91	4412.73	14951	0.0074867	2.67702
94536624	NM_001040370	In multiple Geneids	Hs.505545	184.091	302.247	186.7	481.722	0.022155	2.14723
94536632	NM_001040375	Dr.52664	Hs.209983	0.415088	3.24705	3.67186	10.5086	0.015645	4.29856
94536915	NM_001040336	Dr.43903	Hs.368131	10.1697	7.03528	6.21392	16.2405	0.019834	2.08044
113673054	NM_001045325		Hs.645517	20.7544	26.5176	20.6189	41.5566	0.010396	1.83632
113673892	NM_001045440	Dr.88299	Hs.50252	17.0186	29.2235	18.6418	39.1683	0.044404	1.811
113675127	NM_001045253	Dr.116127	Hs.135471	26.9807	28.6823	23.7259	41.0789	0.0097259	1.55232
113677074	NM_001045076	Dr.51946	Hs.534169	12.0375	28.1411	14.6874	51.8263	0.021377	2.83379
113677126	NM_001045064	Dr.78600	na	28.8486	46.5411	36.7186	74.5152	0.018449	1.99402
113678457	NM_001044913	In multiple Geneids	na	40.056	24.3529	18.6418	134.223	0.0035939	4.84847
113678903	NM_001044981	In multiple Geneids	Hs.521969	76.7913	93.3528	67.5057	171.719	0.0066086	2.16772
113679133	NM_001045396	Dr.37156	Hs.590900	13.6979	20.0235	11.0156	35.8246	0.015898	2.40235
113679237	NM_001045382	Dr.42044	na	14.113	12.7176	12.1454	20.3006	0.0062865	1.56255
113679494	NM_001045350	Dr.82088	Hs.247077	41.0937	32.7411	35.0239	58.2747	0.012602	1.60597
113951750	NM_001045851	Dr.76210	Hs.591680	14.113	15.6941	14.405	45.6167	0.00024709	3.09531
113951756	NM_001045852	Dr.77217	Hs.309763	29.2637	37.6117	29.0924	72.6046	0.0047601	2.26965
115495654	NM_001076662	Dr.79653	Hs.655168	3.94333	6.22352	5.93147	14.5687	0.0060033	2.71494
115496162	NM_001076664		Hs.654865	30.924	29.2235	18.3593	97.2042	0.0030533	3.71449
115496781	NM_001076569	Dr.76765	Hs.534679	9.13193	12.1765	11.5805	21.0171	0.0084955	1.9171
115496885	NM_001076558	In multiple Geneids	Hs.591768	614.745	1000.63	600.49	2463.78	0.0057226	3.33564
115529346	NM_001076732	Dr.24686	Hs.397609	313.184	332.011	296.291	1146.39	0.00015351	3.65291
115529406	NM_001076763	Dr.41526	Hs.433466	3.3207	4.59999	1.6947	14.091	0.0059296	4.39639
115529408	NM_001076764	Dr.30950	na	6.01877	5.14117	5.93147	16.0017	0.0007353	2.80872
116268042	NM_001077327	Dr.159013	Hs.62880	0.415088	0.270588	0.847352	17.9123	9.9809e-05	35.0528
116268050	NM_001077330	Dr.78921	Hs.416998	5.60369	7.03528	4.23676	10.0309	0.032091	1.78319
116325974	NM_001077355	Dr.76050	Hs.298280	358.221	246.776	295.726	710.999	0.0061076	2.3681
116517247	NM_001077377	Dr.134050	Hs.525163	9.33948	9.19999	7.34372	18.39	0.0043307	2.1315
117606243	NM_001077543	Dr.74560	na	8.71685	10.8235	8.47352	16.957	0.00942	1.81592
117606292	NM_001077608	Dr.39108	na	3.11316	0.811763	3.67186	14.091	0.0056813	5.5646
118150447	NM_001077735	Dr.12295	Hs.535901	2.28298	7.30587	3.10696	19.1065	0.010775	4.51483
118150545	NM_001077765	In multiple Geneids	Hs.387411	0.622632		0.847352	11.9415	0.0065336	16.2472
118722329	NM_001007183	Dr.77617	Hs.367854	8.71685	8.65881	7.06127	37.7353	0.00033726	4.63257
120952594	NM_205758	In multiple Geneids	Hs.253726	16.6035	14.8823	13.8401	25.5549	0.0058859	1.69141
121582337	NM_001079944	Dr.18286	Hs.309231	0.207544	5.95293	0.847352	15.2852	0.019095	6.54347
121582451	NM_001080054		Hs.435535	7.47158	14.3412	12.7103	21.9724	0.037064	1.90937
121583339	NM_001080035	Dr.84965	Hs.632704	5.60369	10.0117	5.36656	15.524	0.029951	2.21962
121583749	NM_001079977	Dr.77137	na	2.69807	0.541176	1.6947	14.3299	0.0024103	8.71301
122114605	NM_001080200	Dr.72337	na	4.77351	13.8	10.7331	30.8092	0.015501	3.15381
123703049	NM_001080668	Dr.94233	na	4.15088	4.3294	7.34372	12.4192	0.020322	2.3545
125630317	NM_001013290	Dr.74212	Hs.107196	7.67913	4.59999	4.23676	24.1219	0.0034219	4.38159
125814405	XM_691652		na	4.77351	8.9294	4.80166	12.8969	0.039622	2.09087
125842764	XM_692942		Hs.497448	3.73579	3.24705	1.6947	20.7783	0.0011919	7.18346
126723627	NM_001082481	Dr.47698	na	32.9995	31.3882	27.1153	48.2438	0.0096421	1.58171
130502075	NM_001082855	Dr.80730	Hs.584908	1.8679	3.78823	1.1298	17.4347	0.0027203	7.70771
130502098	NM_001082801	Dr.85283	na	9.13193	9.47057	10.4507	15.524	0.0045648	1.60299
131890154			na	4.56597	8.11763	6.77882	19.5841	0.0061938	3.01876
134133284	NM_001083573	Dr.2446	Hs.567410	61.8481	70.894	49.4289	101.981	0.021987	1.67942
148225209	NM_001089521		Hs.726089	19.094	14.8823	12.7103	54.4534	0.0023112	3.49908
148225437	NM_001089547	Dr.82341	na	59.9802	53.0352	52.8183	91.711	0.0041384	1.65909
148225559	NM_001089343	Dr.76028	Hs.584881	9.75456	8.38822	13.5576	20.7783	0.022191	1.96637
148226738	NM_001089524	Dr.78739	Hs.133350	12.8677	10.8235	14.9699	30.5703	0.0045586	2.37218
148226834	NM_001089347	Dr.23775	na	8.5093	8.65881	7.06127	18.8676	0.0022268	2.33613
148234195	NM_001089388	Dr.77737	Hs.509916	8.30176	8.9294	6.21392	46.0944	0.00046091	5.89817
148235155	NM_001089394	Dr.79834	Hs.443081	7.26404	14.8823	9.88578	23.4054	0.029444	2.19206
148238041	NM_001089426	Dr.37828	Hs.528671	4.56597	6.49411	7.34372	15.0463	0.0083367	2.4527
148277569	NM_001098251	Dr.43752	Hs.502915	3.11316	3.51764	3.95431	31.5257	7.4988e-05	8.93491
148540049	NM_001005292	Dr.81293	Hs.415058	14.7356	10.5529	12.4278	22.9278	0.013413	1.8237
148540171	NM_001045072		Hs.460885	12.4526	12.1765	8.75597	32.481	0.0030797	2.91876
149588618	NM_001082877	Dr.105038	Hs.331420	4.77351	8.38822	5.08411	12.4192	0.031803	2.04198
153792359	NM_001100086	In multiple Geneids	na	37.9805	48.4352	56.7726	72.3657	0.045381	1.51617
154426289	NM_001100439	Dr.114083	Hs.82890	18.2639	30.0352	21.7487	42.0342	0.03324	1.80024
154426307	NM_001100436	Dr.115639	Hs.437594	1432.05	1847.57	1596.69	7866.37	0.0003745	4.83953
156739318	NM_001103138	Dr.75544	Hs.435981	21.5846	27.8705	23.4434	49.438	0.0054604	2.03453
157426950	NM_001105277	Dr.5469	Hs.406423	4.77351	11.0941	10.7331	21.0171	0.027261	2.37029
158534024	NM_001110121		Hs.527193	0.415088	8.9294	3.10696	32.2422	0.0079006	7.76829
158534038	NM_001110120	Dr.98360	Hs.408324	13.0753	16.5059	17.2295	33.914	0.0048574	2.17348
160333681	NM_001110403	In multiple Geneids	Hs.180414	400.145	812.034	713.753	1397.64	0.025966	2.17708
160333704	NM_001110384	In multiple Geneids	na	26.3581	17.3176	14.1225	84.7849	0.003115	4.40074
160420305	NM_001045294	In multiple Geneids	na	218.751	126.365	99.7051	779.783	0.0032462	5.25908
162138987	NM_001111195	In multiple Geneids	Hs.655327	18.679	28.9529	34.459	59.7077	0.019828	2.18201
165972434	NM_001113597	In multiple Geneids	Hs.283551	17.8488	14.6117	10.4507	25.3161	0.035777	1.76989
165972452	NM_001113596	Dr.104735	Hs.574492	17.4337	23.2706	22.0312	40.8401	0.0078514	1.95297
165972486	NM_001113624	Dr.84117	na	9.96211	6.7647	7.34372	17.9123	0.0097613	2.23248
166795886	NM_001044897	In multiple Geneids	na	559.538	138.541	157.89	1147.82	0.02439	4.02288
167830465	NM_001002699	In multiple Geneids	Hs.488051	5.81123	7.03528	5.93147	13.1357	0.003223	2.09858
169646807	NM_001118895		Hs.153768	1.66035	6.49411	4.80166	11.7027	0.034826	2.70977
181343218	NM_001123326	Dr.82327	na	23.8676	21.647	16.947	36.7799	0.015954	1.76652
186288307	NM_198070	Dr.75247	na	176.827	100.117	122.584	289.941	0.020452	2.17712
187608003	NM_001126468	Dr.155792	na	14.7356	13.8	10.1682	33.6751	0.0044673	2.61022
187960120	NM_001127335	In multiple Geneids	na	63.716	145.035	60.4445	579.881	0.0031716	6.46238
188536011	NM_001127470	Dr.122557	na	7.88667	7.03528	7.34372	29.1374	0.00013132	3.92587
189517868	XM_689753		Hs.727484	9.33948	10.5529	10.1682	18.8676	0.0016256	1.88296
189519598	XM_694383		Hs.515475	6.01877	5.41176	6.77882	11.7027	0.0049177	1.92803
189524300	XM_690795		Hs.17255	12.0375	10.0117	16.3821	21.2559	0.046045	1.65926
189529860	XM_001920080		na	11.4149	19.2117	13.8401	24.8384	0.049032	1.67575
189530042	XM_693091		Hs.435500	9.54702	10.0117	6.77882	32.2422	0.0018439	3.67256
189531049	XM_685432		Hs.497788	40.6786	42.2117	33.3292	142.104	0.00070242	3.66817
189533090	XR_029221		na	2.90562	9.47057	5.64902	17.9123	0.024613	2.98121
189536637	XM_687318		Hs.404321	42.754	65.4822	56.4902	118.221	0.010722	2.15305
189537272	XM_001921859		Hs.657932	4.56597	2.1647	1.1298	10.5086	0.016284	4.01066
189537373	XM_001923059		Hs.592271	6.84895	4.3294	3.10696	10.2697	0.037739	2.1567
190194249	NM_001128230	Dr.75302	na	4.35842	11.0941	6.49637	16.2405	0.0461	2.21977
192455637	NM_001128762	Dr.42217	na	1.66035	2.1647	2.25961	10.9862	0.00042845	5.41668
192455657	NM_001128749	Dr.84475	na	7.88667	21.1058	11.298	34.6305	0.033216	2.57856
192455699	NM_001128685	Dr.76233	na	1.8679	5.14117	3.95431	16.2405	0.0057141	4.44402
194328696	NM_213554	In multiple Geneids	na	6.43386	11.3647	10.4507	19.1065	0.02354	2.02906
194353936	NM_001130400	In multiple Geneids	na	17.4337	16.7764	16.6646	29.3762	0.00037048	1.73227
194733722	NM_001017751	Dr.140640	na	8.92439	10.0117	10.7331	26.2714	0.0010297	2.65642
197333791	NM_001080989	Dr.87366	na	3.3207	7.03528	4.80166	17.4347	0.0075467	3.45066
210147549	NM_201089	Dr.75500	na	8.92439	10.0117	6.21392	17.9123	0.013763	2.13665
217035087	NM_001142563	Dr.17394	na	1.03772	2.97647	1.97716	12.4192	0.0028771	6.21858
223941799	NM_001145361	In multiple Geneids	na	6.64141	8.65881	6.77882	12.8969	0.013539	1.75237
224496085	NM_001145557	Dr.69703	na	8.71685	10.8235	5.64902	16.4793	0.032802	1.96265
224809426	NM_001145786	Dr.79346	na	5.39614	5.68234	5.64902	23.4054	2.477e-05	4.19765
225007596	NM_001033107	In multiple Geneids	na	12.0375	19.2117	15.8172	48.4827	0.0039647	3.09026
225690510	NM_001076652	In multiple Geneids	na	376.692	422.388	434.974	695.237	0.0038675	1.69013
226958508	NM_001159528	Dr.47556	na	3344.36	4705.79	3396.75	11225	0.003593	2.94186
229335607	NM_213034	In multiple Geneids	na	3523.27	3572.3	2825.92	11603.1	0.00084312	3.50848
229576819	NM_001159911	Dr.8203	na	50.2256	97.6822	56.7726	138.044	0.042374	2.02331
238550111	NM_001045862	Dr.77221	na	105.225	159.647	188.395	461.421	0.0061192	3.05397
238859532	NM_001161497	Dr.86019	na	7.88667	8.11763	9.32088	18.6288	0.0018887	2.20675
239050438	NM_198373	Dr.77981	na	7.47158	5.68234	4.80166	10.0309	0.035678	1.67595
240120157	NM_001161487	Dr.76226	na	94.2249	120.682	78.2389	195.125	0.01576	1.99687
254588037	NM_001118893	Dr.19565	na	12.8677	12.9882	10.7331	18.6288	0.012774	1.52741
268834732	NM_001023581	Dr.76345	na	84.0553	55.1999	68.0706	105.324	0.04925	1.52404
268835257	NM_200817	In multiple Geneids	na	57.2821	51.4117	41.8027	111.295	0.0054025	2.21856
284172444	NM_200059	Dr.907	na	266.279	413.729	276.519	1237.86	0.0026647	3.88236
285002244	NM_001076588	Dr.80583	na	26.3581	24.8941	24.0083	91.9499	0.00010508	3.66527
289191371	NM_001172556	Dr.132390	na	81.5648	120.682	78.8038	152.852	0.04847	1.63157
289547722			na	165.62	161.812	145.462	479.572	0.00036872	3.04237
292610842			na	4.56597	7.30587	8.19107	16.0017	0.013432	2.39272
292610882			na	8.09421	7.57646	6.49637	39.1683	0.00021746	5.30088
292611874			na	227.468	211.6	164.386	304.509	0.031991	1.51383
292611949			na	182.639	334.988	159.867	475.751	0.045134	2.10667
292612097			na	3.94333	4.3294	5.08411	11.9415	0.0019887	2.68212
292612169			na	6.43386	7.30587	8.75597	18.1511	0.0040436	2.42061
292612304			na	39.0183	37.3411	33.3292	93.144	0.00088881	2.5475
292612315			na	34.0372	33.8235	25.9855	51.8263	0.0162	1.65674
292612339			na	15.9809	15.9647	14.1225	32.9587	0.0012246	2.1463
292612725			na	7.67913	12.447	8.19107	24.3607	0.010117	2.58084
292613874			na	24.0751	34.6352	40.3905	75.9482	0.012161	2.29912
292614490			na	63.716	87.1293	65.5286	119.654	0.024135	1.65899
292615033			na	7.67913	8.38822	5.08411	12.4192	0.033356	1.76147
292615174			na	1.8679	1.35294	0.564902	73.5599	2.7744e-05	58.2924
292616019			na	19.7167	28.4117	24.8557	59.4689	0.0051137	2.44446
292616064			na	8.71685	10.8235	10.1682	19.3453	0.0042896	1.95351
292616180			na	7.88667	9.74116	8.75597	14.3299	0.0091976	1.62939
292616481			na	3.94333	9.74116	7.06127	14.3299	0.047456	2.07221
292617248			na	6.84895	16.2353	9.88578	34.6305	0.013421	3.15109
292617333			na	19.9242	15.9647	20.054	51.5875	0.0016555	2.76643
292617928			na	35.2825	25.7058	14.6874	60.663	0.027047	2.40485
292618464			na	9.13193	6.7647	7.34372	13.8522	0.013369	1.78812
292618586			na	26.7732	22.4588	27.9626	55.1699	0.003205	2.14406
292619157			na	3.73579	7.57646	3.10696	14.8075	0.01896	3.08079
292619332			na	19.3016	24.6235	18.0768	39.6459	0.011002	1.91829
292619810			na	39.4333	49.7882	46.3219	80.2472	0.0074522	1.77612
292619951			na	5.39614	9.47057	11.8629	51.3486	0.0019685	5.76311
292620480			na	25.1128	21.647	22.8785	43.4672	0.0024896	1.87255
292620751			na	8.71685	9.47057	7.34372	15.0463	0.0089749	1.768
292621558			na	25.943	31.1176	29.9398	57.5582	0.0029986	1.98476
292622080			na	19.5091	23.8117	9.60333	58.5136	0.010432	3.31683
292622141			na	9.33948	11.6353	11.5805	17.1958	0.013925	1.58461
292623336			na	24.9053	28.1411	20.3365	40.3624	0.019665	1.65008
292623505			na	42.5465	25.4353	39.2607	67.3503	0.02643	1.88406
292623596			na	0.207544	12.9882	5.93147	45.139	0.0089692	7.07981
292624218			na	6.22632	8.11763	6.77882	11.225	0.017501	1.59426
292625036			na	40.4711	36.2588	31.352	64.2455	0.0086062	1.78325
292625062			na	30.0939	28.9529	19.4891	83.1131	0.0034638	3.17485
292625153			na	6.43386	15.4235	11.0156	24.1219	0.036746	2.20138
292625184			na	16.1884	22.4588	20.3365	90.9945	0.00066578	4.62812
292625803			na	8.92439	7.57646	8.75597	18.1511	0.0018805	2.15599
292625811			na	1.66035	3.24705	4.80166	14.8075	0.0060787	4.57537
292627191			na	10.9998	19.2117	14.405	34.6305	0.014218	2.32854
292628499			na	16.1884	21.1058	15.5348	26.9879	0.033462	1.53256
292628786			na	8.71685	9.74116	8.47352	19.823	0.0012808	2.20815
292629676			na	2.07544	7.03528	2.82451	11.7027	0.037788	2.94155
292630295			na	4.35842	4.3294	6.21392	16.4793	0.0029034	3.3176
295834821			na	3.52825	7.57646	7.06127	16.7182	0.013937	2.7609
295834920			na	13.2828	24.6235	16.0997	35.5858	0.035561	1.97677
295834927			na	3729.56	1355.92	3037.76	7901	0.017925	2.91793
300795707			na	3.73579	5.41176	4.51921	12.4192	0.003743	2.72615
300863099			na	19.3016	23	18.9242	32.0033	0.012366	1.56813
302191717			na	3.3207	4.05882	2.82451	12.1804	0.0016787	3.58105
302344768			na	8.09421	15.6941	13.5576	23.8831	0.037029	1.91853
302393606			na	90.6967	129.07	94.0561	196.797	0.017253	1.88128
302488401			na	31.3391	31.1176	31.0696	50.6321	1.8174e-05	1.6241
